# Supplementary material for: Epitaxially grown silicon-based single-atom catalyst for visible-light-driven syngas production
Source: Nat Commun. 2023 Mar 28;14:1719. doi: 10.1038/s41467-023-37401-3 (PMC10050177; doi:10.1038/s41467-023-37401-3)
Supplement: Supplementary file 3 — Source Data [file 41467_2023_37401_MOESM3_ESM.xlsx]

## Sheet: Fig.2a
XRD patterns of Co@Si SACs prepared by different annealling temperatures.
25℃			500℃			700℃
X Axis	Y Axis	Y Axis	X Axis	Y Axis	Y Axis	X Axis	Y Axis	Y Axis
Two theta (degree)	Intensity (Fit.)	Intensity	Two theta (degree)	Intensity (Fit.)	Intensity	Two theta (degree)	Intensity (Fit.)	Intensity
10	1.4296	1.42558	2	0.34494	0.33863	2	1.81841	1.8721
10.02	1.42064	1.42604	2.02	0.34174	0.33513	2.02	1.83818	1.87832
10.04	1.42425	1.42651	2.04	0.32868	0.33189	2.04	1.87435	1.88442
10.06	1.42594	1.42698	2.06	0.34018	0.32891	2.06	1.90585	1.8904
10.08	1.42944	1.42745	2.08	0.33509	0.32617	2.08	1.91512	1.89627
10.1	1.42086	1.42791	2.1	0.33525	0.32369	2.1	1.91102	1.90202
10.12	1.4331	1.42838	2.12	0.32868	0.32147	2.12	1.93439	1.90765
10.14	1.43278	1.42884	2.14	0.31899	0.31949	2.14	1.93366	1.91317
10.16	1.43092	1.42931	2.16	0.3139	0.31777	2.16	1.93727	1.91857
10.18	1.42796	1.42978	2.18	0.31234	0.3163	2.18	1.92947	1.92385
10.2	1.4301	1.43024	2.2	0.29986	0.31509	2.2	1.92627	1.92902
10.22	1.43135	1.43071	2.22	0.30429	0.31412	2.22	1.94022	1.93407
10.24	1.42988	1.43117	2.24	0.30659	0.31341	2.24	1.95096	1.93901
10.26	1.43737	1.43164	2.26	0.31103	0.31296	2.26	1.95736	1.94383
10.28	1.43152	1.4321	2.28	0.30676	0.31276	2.28	1.95843	1.94853
10.3	1.43305	1.43257	2.3	0.30807	0.31281	2.3	1.96598	1.95312
10.32	1.43382	1.43303	2.32	0.30429	0.31311	2.32	1.95687	1.95759
10.34	1.43146	1.43349	2.34	0.30323	0.31367	2.34	1.95326	1.96194
10.36	1.43759	1.43396	2.36	0.31119	0.31448	2.36	1.9668	1.96618
10.38	1.43704	1.43442	2.38	0.30947	0.31554	2.38	1.97885	1.9703
10.4	1.43584	1.43488	2.4	0.31259	0.31685	2.4	1.97049	1.9743
10.42	1.43217	1.43535	2.42	0.31209	0.31842	2.42	1.97172	1.97819
10.44	1.43283	1.43581	2.44	0.31012	0.32025	2.44	1.97754	1.98196
10.46	1.43464	1.43627	2.46	0.32244	0.32232	2.46	1.98525	1.98561
10.48	1.43945	1.43673	2.48	0.32236	0.32465	2.48	1.98599	1.98915
10.5	1.43239	1.4372	2.5	0.3304	0.32723	2.5	1.99222	1.99258
10.52	1.43945	1.43774	2.52	0.33147	0.33069	2.52	1.99665	1.99389
10.54	1.43721	1.43812	2.54	0.33221	0.3342	2.54	1.9791	1.99522
10.56	1.4377	1.43853	2.56	0.33796	0.33795	2.56	2.0019	1.99709
10.58	1.43874	1.43884	2.58	0.3465	0.34257	2.58	2.01002	1.99979
10.6	1.43775	1.4394	2.6	0.35159	0.34733	2.6	1.9992	2.00268
10.62	1.44191	1.43962	2.62	0.363	0.35271	2.62	2.00806	2.00522
10.64	1.43868	1.4401	2.64	0.35496	0.35786	2.64	2.00871	2.00791
10.66	1.44141	1.44068	2.66	0.35972	0.36316	2.66	2.01306	2.01043
10.68	1.43846	1.44122	2.68	0.37212	0.36842	2.68	2.01708	2.0132
10.7	1.44092	1.44173	2.7	0.36637	0.37395	2.7	2.00551	2.01559
10.72	1.44136	1.4422	2.72	0.38468	0.37906	2.72	2.01068	2.01791
10.74	1.44092	1.44272	2.74	0.37934	0.38455	2.74	2.0188	2.02047
10.76	1.44393	1.44311	2.76	0.38476	0.39016	2.76	2.01987	2.02304
10.78	1.44995	1.44367	2.78	0.39437	0.39607	2.78	2.0188	2.02557
10.8	1.44442	1.444	2.8	0.40159	0.40189	2.8	2.03324	2.02812
10.82	1.45011	1.44443	2.82	0.41555	0.40791	2.82	2.02758	2.03074
10.84	1.44349	1.44478	2.84	0.41933	0.41387	2.84	2.02848	2.03272
10.86	1.44486	1.44515	2.86	0.42508	0.41998	2.86	2.04243	2.03486
10.88	1.44557	1.4458	2.88	0.42007	0.42571	2.88	2.03923	2.037
10.9	1.44355	1.44626	2.9	0.41424	0.43139	2.9	2.03324	2.03944
10.92	1.44623	1.44675	2.92	0.44413	0.43719	2.92	2.03857	2.04177
10.94	1.45044	1.44717	2.94	0.4511	0.44265	2.94	2.04046	2.04331
10.96	1.44667	1.44742	2.96	0.44864	0.44819	2.96	2.05932	2.04537
10.98	1.44716	1.44785	2.98	0.45316	0.45379	2.98	2.04817	2.04709
11	1.44896	1.44861	3	0.46055	0.45951	3	2.04423	2.04857
11.02	1.45109	1.44905	3.02	0.46728	0.46501	3.02	2.05005	2.04985
11.04	1.44743	1.4496	3.04	0.4828	0.4705	3.04	2.05178	2.05146
11.06	1.44874	1.44998	3.06	0.48091	0.47597	3.06	2.05662	2.05222
11.08	1.45366	1.45054	3.08	0.48034	0.4814	3.08	2.0521	2.05355
11.1	1.44913	1.45108	3.1	0.48814	0.48702	3.1	2.04923	2.05484
11.12	1.45098	1.45137	3.12	0.48387	0.49259	3.12	2.05071	2.05568
11.14	1.4547	1.45185	3.14	0.50078	0.49799	3.14	2.06482	2.05625
11.16	1.4517	1.45241	3.16	0.50086	0.50317	3.16	2.069	2.05664
11.18	1.45175	1.45301	3.18	0.50998	0.50799	3.18	2.06219	2.05739
11.2	1.44913	1.45355	3.2	0.51072	0.51302	3.2	2.06301	2.05813
11.22	1.45164	1.454	3.22	0.52213	0.5177	3.22	2.05571	2.05833
11.24	1.45109	1.45436	3.24	0.52221	0.52245	3.24	2.05399	2.05823
11.26	1.45323	1.45488	3.26	0.52861	0.52665	3.26	2.05858	2.05792
11.28	1.45558	1.45533	3.28	0.53067	0.53079	3.28	2.06219	2.05787
11.3	1.45837	1.45611	3.3	0.53642	0.53491	3.3	2.05826	2.05746
11.32	1.45722	1.45662	3.32	0.53674	0.53885	3.32	2.0594	2.05779
11.34	1.46116	1.45733	3.34	0.5383	0.54341	3.34	2.06736	2.05731
11.36	1.45875	1.45795	3.36	0.53362	0.54773	3.36	2.05128	2.05664
11.38	1.45547	1.45843	3.38	0.55579	0.55173	3.38	2.0567	2.05624
11.4	1.46247	1.45906	3.4	0.55883	0.55531	3.4	2.05276	2.05589
11.42	1.46116	1.45972	3.42	0.55949	0.55855	3.42	2.03996	2.05476
11.44	1.46039	1.46045	3.44	0.57197	0.56222	3.44	2.05932	2.05363
11.46	1.46673	1.46117	3.46	0.56638	0.56604	3.46	2.03898	2.05258
11.48	1.46329	1.46177	3.48	0.57583	0.56954	3.48	2.0494	2.0521
11.5	1.45662	1.46241	3.5	0.57065	0.57323	3.5	2.05128	2.05128
11.52	1.45979	1.46279	3.52	0.58453	0.57633	3.52	2.05801	2.04995
11.54	1.46296	1.46351	3.54	0.58428	0.57977	3.54	2.04489	2.04894
11.56	1.46684	1.4642	3.56	0.58297	0.58318	3.56	2.04759	2.04781
11.58	1.46154	1.46495	3.58	0.58543	0.58635	3.58	2.04144	2.04663
11.6	1.46301	1.46567	3.6	0.58231	0.58884	3.6	2.04406	2.04518
11.62	1.471	1.46621	3.62	0.58387	0.59181	3.62	2.04095	2.04353
11.64	1.46985	1.46681	3.64	0.59668	0.5943	3.64	2.05186	2.0419
11.66	1.46422	1.46731	3.66	0.59102	0.59699	3.66	2.05342	2.04098
11.68	1.46553	1.46783	3.68	0.60103	0.59946	3.68	2.03882	2.04014
11.7	1.46405	1.46845	3.7	0.59997	0.60191	3.7	2.03545	2.03901
11.72	1.46919	1.46881	3.72	0.59898	0.60403	3.72	2.03316	2.03774
11.74	1.47335	1.46897	3.74	0.60752	0.60712	3.74	2.03865	2.03571
11.76	1.46755	1.46934	3.76	0.61483	0.60971	3.76	2.04685	2.03443
11.78	1.47324	1.46981	3.78	0.61508	0.61243	3.78	2.03193	2.0332
11.8	1.46941	1.47026	3.8	0.61828	0.61505	3.8	2.03488	2.0317
11.82	1.4739	1.47083	3.82	0.62534	0.61755	3.82	2.01486	2.03007
11.84	1.47384	1.47135	3.84	0.61179	0.61977	3.84	2.02832	2.02875
11.86	1.47138	1.47188	3.86	0.61655	0.62186	3.86	2.02774	2.0277
11.88	1.47772	1.47235	3.88	0.62698	0.62356	3.88	2.02627	2.02616
11.9	1.47362	1.4727	3.9	0.6301	0.62561	3.9	2.01437	2.02462
11.92	1.47045	1.47341	3.92	0.62632	0.62705	3.92	2.02766	2.0232
11.94	1.46996	1.474	3.94	0.63347	0.62905	3.94	2.02717	2.02135
11.96	1.47379	1.47441	3.96	0.63035	0.6313	3.96	2.02036	2.02023
11.98	1.47472	1.47503	3.98	0.63199	0.63329	3.98	2.01503	2.01812
12	1.47335	1.47566	4	0.62099	0.63515	4	2.01035	2.01612
12.02	1.48418	1.47592	4.02	0.64102	0.63691	4.02	2.01839	2.01434
12.04	1.47614	1.47629	4.04	0.62862	0.63871	4.04	2.00748	2.01297
12.06	1.47264	1.47669	4.06	0.63864	0.64073	4.06	2.00806	2.01095
12.08	1.47034	1.47719	4.08	0.63979	0.6426	4.08	2.01002	2.00892
12.1	1.47575	1.47762	4.1	0.65744	0.64427	4.1	2.01109	2.00689
12.12	1.47696	1.47797	4.12	0.64398	0.64596	4.12	2.01125	2.00497
12.14	1.47608	1.47856	4.14	0.64874	0.64745	4.14	2.00806	2.00312
12.16	1.48325	1.47899	4.16	0.65334	0.64911	4.16	1.99403	2.0013
12.18	1.48007	1.47938	4.18	0.65597	0.65049	4.18	1.99255	1.99951
12.2	1.4763	1.47997	4.2	0.66147	0.65211	4.2	1.99272	1.99732
12.22	1.48111	1.48048	4.22	0.67033	0.65381	4.22	1.99592	1.995
12.24	1.49085	1.4812	4.24	0.64431	0.65518	4.24	2.01371	1.99256
12.26	1.48314	1.48188	4.26	0.65523	0.65687	4.26	1.98378	1.99006
12.28	1.48133	1.48237	4.28	0.65178	0.65837	4.28	1.98263	1.98843
12.3	1.48379	1.48319	4.3	0.65071	0.66014	4.3	1.9928	1.98611
12.32	1.4821	1.48379	4.32	0.65432	0.66193	4.32	1.99239	1.98398
12.34	1.48264	1.4845	4.34	0.65851	0.66351	4.34	1.9809	1.98103
12.36	1.4862	1.48515	4.36	0.65867	0.66454	4.36	1.97844	1.9788
12.38	1.48653	1.48587	4.38	0.65991	0.66562	4.38	1.97689	1.9762
12.4	1.48713	1.48659	4.4	0.66442	0.66661	4.4	1.97926	1.97361
12.42	1.48161	1.48697	4.42	0.68635	0.66769	4.42	1.96885	1.9707
12.44	1.48379	1.48742	4.44	0.66648	0.66864	4.44	1.96589	1.96835
12.46	1.4891	1.48781	4.46	0.66656	0.66963	4.46	1.95539	1.96572
12.48	1.48888	1.48824	4.48	0.66639	0.67084	4.48	1.96409	1.96317
12.5	1.48565	1.48885	4.5	0.67756	0.67208	4.5	1.96663	1.96045
12.52	1.49128	1.48927	4.52	0.67304	0.67266	4.52	1.95892	1.9579
12.54	1.49019	1.49003	4.54	0.6838	0.6738	4.54	1.94924	1.95538
12.56	1.49194	1.49064	4.56	0.67469	0.67416	4.56	1.95515	1.95255
12.58	1.49353	1.49121	4.58	0.676	0.67497	4.58	1.9558	1.9497
12.6	1.4903	1.4915	4.6	0.68224	0.67564	4.6	1.94678	1.94731
12.62	1.49467	1.49212	4.62	0.67542	0.67683	4.62	1.94161	1.9449
12.64	1.495	1.49255	4.64	0.67879	0.67731	4.64	1.93136	1.94281
12.66	1.50134	1.4931	4.66	0.68249	0.67803	4.66	1.93792	1.94085
12.68	1.4985	1.49375	4.68	0.68372	0.67882	4.68	1.93776	1.93813
12.7	1.49298	1.49425	4.7	0.68224	0.6795	4.7	1.93546	1.93565
12.72	1.49364	1.49476	4.72	0.67485	0.68026	4.72	1.93349	1.93317
12.74	1.49063	1.4954	4.74	0.68027	0.68132	4.74	1.93251	1.93052
12.76	1.49582	1.49606	4.76	0.67321	0.68165	4.76	1.93907	1.92856
12.78	1.49719	1.4966	4.78	0.68364	0.68187	4.78	1.91709	1.92622
12.8	1.49134	1.49725	4.8	0.67157	0.68234	4.8	1.92348	1.924
12.82	1.49473	1.49777	4.82	0.66927	0.68228	4.82	1.91848	1.92206
12.84	1.49467	1.49817	4.84	0.67986	0.68226	4.84	1.92332	1.92048
12.86	1.49719	1.49866	4.86	0.68191	0.68249	4.86	1.90864	1.91858
12.88	1.49194	1.49932	4.88	0.68027	0.6826	4.88	1.91864	1.91674
12.9	1.49795	1.49977	4.9	0.69103	0.68245	4.9	1.91627	1.9148
12.92	1.5067	1.50031	4.92	0.69061	0.68253	4.92	1.91364	1.91279
12.94	1.50189	1.50074	4.94	0.68955	0.68306	4.94	1.90659	1.91071
12.96	1.50337	1.50098	4.96	0.69374	0.68285	4.96	1.91618	1.90876
12.98	1.50599	1.5016	4.98	0.68117	0.68252	4.98	1.90806	1.90673
13	1.50107	1.50211	5	0.67731	0.68241	5	1.90847	1.90471
13.02	1.50643	1.50246	5.02	0.68339	0.68257	5.02	1.89724	1.90295
13.04	1.50692	1.503	5.04	0.67937	0.68264	5.04	1.90339	1.90133
13.06	1.50523	1.50382	5.06	0.68979	0.68317	5.06	1.90372	1.89915
13.08	1.50277	1.5045	5.08	0.68027	0.68339	5.08	1.90593	1.89738
13.1	1.509	1.50528	5.1	0.68158	0.68367	5.1	1.89354	1.89568
13.12	1.50238	1.50583	5.12	0.67904	0.68415	5.12	1.896	1.89349
13.14	1.50966	1.50668	5.14	0.68708	0.68414	5.14	1.88682	1.8913
13.16	1.50419	1.50749	5.16	0.6806	0.68419	5.16	1.87968	1.88942
13.18	1.50747	1.50843	5.18	0.67937	0.68408	5.18	1.89166	1.88776
13.2	1.51026	1.50944	5.2	0.68298	0.68418	5.2	1.88157	1.88576
13.22	1.50561	1.5103	5.22	0.68479	0.68392	5.22	1.88157	1.88362
13.24	1.50463	1.51101	5.24	0.68273	0.68356	5.24	1.89182	1.88178
13.26	1.51441	1.51163	5.26	0.6792	0.68338	5.26	1.89174	1.88013
13.28	1.51277	1.51241	5.28	0.69029	0.68297	5.28	1.87894	1.8785
13.3	1.50692	1.51324	5.3	0.67469	0.68288	5.3	1.87345	1.87617
13.32	1.51348	1.51385	5.32	0.68684	0.68246	5.32	1.87542	1.8742
13.34	1.51616	1.51461	5.34	0.68593	0.68171	5.34	1.86566	1.87222
13.36	1.51409	1.51516	5.36	0.67764	0.68127	5.36	1.86566	1.87045
13.38	1.51179	1.51578	5.38	0.67781	0.68076	5.38	1.86213	1.86858
13.4	1.51988	1.51628	5.4	0.68388	0.68002	5.4	1.86434	1.86681
13.42	1.51841	1.5169	5.42	0.6769	0.67962	5.42	1.87205	1.86479
13.44	1.51693	1.51789	5.44	0.68306	0.67937	5.44	1.86713	1.86311
13.46	1.52562	1.51863	5.46	0.68815	0.67905	5.46	1.86098	1.86106
13.48	1.51912	1.51946	5.48	0.69127	0.67884	5.48	1.85278	1.85952
13.5	1.5236	1.52014	5.5	0.68208	0.67853	5.5	1.86131	1.85805
13.52	1.52639	1.52074	5.52	0.68232	0.67774	5.52	1.85762	1.85643
13.54	1.52726	1.52163	5.54	0.67953	0.6772	5.54	1.84671	1.85504
13.56	1.5172	1.52246	5.56	0.6728	0.67642	5.56	1.85639	1.85353
13.58	1.52382	1.52332	5.58	0.67189	0.67616	5.58	1.84909	1.85259
13.6	1.52283	1.52438	5.6	0.66787	0.67552	5.6	1.8495	1.85136
13.62	1.52819	1.52553	5.62	0.66409	0.67508	5.62	1.86	1.85023
13.64	1.52283	1.52628	5.64	0.67033	0.67469	5.64	1.85778	1.84887
13.66	1.52524	1.52711	5.66	0.66918	0.67424	5.66	1.8367	1.8472
13.68	1.52841	1.52776	5.68	0.67666	0.67347	5.68	1.8335	1.84533
13.7	1.52513	1.52868	5.7	0.66968	0.67297	5.7	1.84531	1.84406
13.72	1.52469	1.52946	5.72	0.67986	0.67274	5.72	1.8495	1.84258
13.74	1.53093	1.53028	5.74	0.67534	0.67235	5.74	1.83949	1.84128
13.76	1.53082	1.53085	5.76	0.67247	0.67193	5.76	1.83252	1.84003
13.78	1.53109	1.53162	5.78	0.6714	0.67146	5.78	1.84006	1.8391
13.8	1.53093	1.5324	5.8	0.66836	0.67094	5.8	1.84449	1.83807
13.82	1.53251	1.53303	5.82	0.66459	0.67035	5.82	1.83982	1.83643
13.84	1.53016	1.53363	5.84	0.66902	0.67015	5.84	1.83695	1.83511
13.86	1.53722	1.53441	5.86	0.66574	0.66998	5.86	1.83604	1.83384
13.88	1.53765	1.53501	5.88	0.66812	0.66942	5.88	1.82481	1.83209
13.9	1.5364	1.53556	5.9	0.67304	0.66885	5.9	1.83145	1.83054
13.92	1.53776	1.53658	5.92	0.67263	0.66834	5.92	1.84039	1.82946
13.94	1.53443	1.53745	5.94	0.66746	0.66786	5.94	1.82858	1.82868
13.96	1.53902	1.53816	5.96	0.6696	0.66773	5.96	1.83637	1.82768
13.98	1.53782	1.53906	5.98	0.67091	0.6679	5.98	1.83178	1.82676
14	1.54711	1.53997	6	0.66179	0.66833	6	1.8239	1.82517
14.02	1.54679	1.54084	6.02	0.67288	0.66853	6.02	1.83153	1.82405
14.04	1.54318	1.54175	6.04	0.67001	0.6689	6.04	1.81406	1.82315
14.06	1.54717	1.54264	6.06	0.67444	0.66914	6.06	1.82464	1.82189
14.08	1.54591	1.5434	6.08	0.66754	0.6691	6.08	1.80635	1.82113
14.1	1.53607	1.54438	6.1	0.67148	0.66892	6.1	1.82054	1.82019
14.12	1.53787	1.54524	6.12	0.66565	0.66829	6.12	1.80569	1.81933
14.14	1.54421	1.54607	6.14	0.65991	0.66791	6.14	1.8166	1.81846
14.16	1.54903	1.54699	6.16	0.66927	0.66732	6.16	1.81964	1.81773
14.18	1.55007	1.54789	6.18	0.6751	0.66658	6.18	1.82029	1.81674
14.2	1.54405	1.54896	6.2	0.66475	0.66615	6.2	1.81357	1.81566
14.22	1.55127	1.5497	6.22	0.65794	0.66572	6.22	1.81201	1.81468
14.24	1.54509	1.55024	6.24	0.66475	0.66568	6.24	1.8061	1.81405
14.26	1.55094	1.55105	6.26	0.66385	0.66563	6.26	1.81685	1.81327
14.28	1.5545	1.55198	6.28	0.66138	0.66535	6.28	1.8107	1.81237
14.3	1.55307	1.55308	6.3	0.67592	0.66496	6.3	1.80307	1.81169
14.32	1.55171	1.55398	6.32	0.66409	0.66469	6.32	1.8207	1.811
14.34	1.55947	1.55514	6.34	0.66286	0.66405	6.34	1.81521	1.81003
14.36	1.5569	1.55609	6.36	0.66196	0.66359	6.36	1.80504	1.80959
14.38	1.56149	1.55719	6.38	0.66787	0.66315	6.38	1.82316	1.80858
14.4	1.5616	1.55828	6.4	0.66869	0.66286	6.4	1.81586	1.80739
14.42	1.55384	1.5595	6.42	0.67501	0.66281	6.42	1.80315	1.8066
14.44	1.55734	1.56056	6.44	0.66927	0.66309	6.44	1.80208	1.80607
14.46	1.56111	1.56175	6.46	0.66475	0.66302	6.46	1.80676	1.80507
14.48	1.56472	1.5627	6.48	0.66114	0.66304	6.48	1.79962	1.80461
14.5	1.55871	1.56378	6.5	0.6572	0.66277	6.5	1.81521	1.80452
14.52	1.5651	1.56509	6.52	0.65679	0.66259	6.52	1.81103	1.80405
14.54	1.56784	1.56656	6.54	0.65112	0.66232	6.54	1.80225	1.80376
14.56	1.57199	1.56784	6.56	0.65219	0.66217	6.56	1.80405	1.80293
14.58	1.56729	1.56918	6.58	0.6535	0.66233	6.58	1.79749	1.80261
14.6	1.56641	1.57063	6.6	0.65646	0.6623	6.6	1.79667	1.80163
14.62	1.56964	1.57158	6.62	0.6668	0.66251	6.62	1.79413	1.80124
14.64	1.57724	1.57263	6.64	0.65358	0.6625	6.64	1.80758	1.80042
14.66	1.57019	1.57374	6.66	0.66533	0.66208	6.66	1.80504	1.80005
14.68	1.57298	1.57504	6.68	0.67009	0.66205	6.68	1.7947	1.79975
14.7	1.57095	1.57625	6.7	0.66927	0.66224	6.7	1.79249	1.7992
14.72	1.57916	1.57717	6.72	0.6636	0.66184	6.72	1.80126	1.79839
14.74	1.58659	1.5782	6.74	0.66138	0.66207	6.74	1.79585	1.79762
14.76	1.58594	1.57922	6.76	0.65835	0.66216	6.76	1.79175	1.79699
14.78	1.58375	1.58024	6.78	0.66409	0.66187	6.78	1.78855	1.79626
14.8	1.57888	1.58137	6.8	0.66812	0.66171	6.8	1.78773	1.79529
14.82	1.58648	1.58241	6.82	0.66196	0.66228	6.82	1.79355	1.79425
14.84	1.57965	1.58334	6.84	0.67116	0.6626	6.84	1.80151	1.79336
14.86	1.58457	1.5847	6.86	0.67091	0.66279	6.86	1.78191	1.79268
14.88	1.58709	1.58571	6.88	0.6682	0.66325	6.88	1.802	1.79211
14.9	1.58922	1.58719	6.9	0.66615	0.66341	6.9	1.79938	1.79186
14.92	1.58441	1.5885	6.92	0.66401	0.66397	6.92	1.79339	1.79168
14.94	1.59162	1.58939	6.94	0.65268	0.66468	6.94	1.79626	1.79121
14.96	1.58435	1.59037	6.96	0.65835	0.66525	6.96	1.80389	1.79094
14.98	1.59698	1.59146	6.98	0.65695	0.66565	6.98	1.79749	1.79053
15	1.59255	1.59262	7	0.6691	0.66576	7	1.7824	1.78985
15.02	1.59512	1.59363	7.02	0.65679	0.66605	7.02	1.78798	1.78958
15.04	1.59086	1.59455	7.04	0.67189	0.66582	7.04	1.79093	1.78947
15.06	1.59425	1.59567	7.06	0.66713	0.66596	7.06	1.79306	1.78898
15.08	1.59742	1.59675	7.08	0.66278	0.66566	7.08	1.78674	1.78857
15.1	1.59337	1.59801	7.1	0.66385	0.6655	7.1	1.79076	1.78801
15.12	1.59977	1.59905	7.12	0.6604	0.66557	7.12	1.7842	1.78721
15.14	1.59687	1.60008	7.14	0.66245	0.66588	7.14	1.7824	1.7868
15.16	1.60004	1.60135	7.16	0.67083	0.66553	7.16	1.77575	1.78684
15.18	1.59851	1.60246	7.18	0.66869	0.66577	7.18	1.77526	1.78634
15.2	1.60256	1.60355	7.2	0.66976	0.6662	7.2	1.78412	1.78576
15.22	1.60671	1.60462	7.22	0.68306	0.66637	7.22	1.7874	1.78524
15.24	1.61076	1.60585	7.24	0.65531	0.66635	7.24	1.78478	1.78494
15.26	1.60535	1.60704	7.26	0.66574	0.66635	7.26	1.77239	1.78452
15.28	1.61054	1.60837	7.28	0.67945	0.66656	7.28	1.78601	1.78402
15.3	1.61092	1.60968	7.3	0.67452	0.6667	7.3	1.78953	1.78335
15.32	1.61306	1.61065	7.32	0.66648	0.66705	7.32	1.78469	1.78267
15.34	1.61628	1.61176	7.34	0.66459	0.66735	7.34	1.79979	1.78232
15.36	1.60934	1.61284	7.36	0.66779	0.66796	7.36	1.79126	1.78199
15.38	1.61951	1.61384	7.38	0.6572	0.66824	7.38	1.77871	1.7812
15.4	1.60808	1.61502	7.4	0.67345	0.66892	7.4	1.78757	1.78108
15.42	1.61415	1.61629	7.42	0.66196	0.66922	7.42	1.78117	1.78091
15.44	1.62022	1.61736	7.44	0.66459	0.66989	7.44	1.7792	1.78063
15.46	1.62006	1.61875	7.46	0.66508	0.67033	7.46	1.76952	1.78035
15.48	1.62	1.61966	7.48	0.66746	0.6705	7.48	1.7778	1.7809
15.5	1.62159	1.62089	7.5	0.67501	0.6705	7.5	1.77977	1.7808
15.52	1.61989	1.62203	7.52	0.66467	0.67104	7.52	1.78281	1.78066
15.54	1.62902	1.62335	7.54	0.68257	0.67116	7.54	1.77534	1.78066
15.56	1.62563	1.62462	7.56	0.66336	0.67218	7.56	1.78059	1.78062
15.58	1.63225	1.62611	7.58	0.67797	0.67293	7.58	1.78076	1.78052
15.6	1.62214	1.62742	7.6	0.67386	0.67314	7.6	1.78002	1.78037
15.62	1.62782	1.62853	7.62	0.66787	0.67347	7.62	1.78814	1.78059
15.64	1.63072	1.62993	7.64	0.66968	0.67321	7.64	1.7719	1.78062
15.66	1.63067	1.63113	7.66	0.67896	0.67343	7.66	1.76968	1.78069
15.68	1.62908	1.63255	7.68	0.67083	0.67418	7.68	1.78765	1.78042
15.7	1.63165	1.63357	7.7	0.67001	0.67472	7.7	1.78199	1.78021
15.72	1.62919	1.63501	7.72	0.68019	0.67486	7.72	1.77813	1.78019
15.74	1.63056	1.6367	7.74	0.68347	0.67566	7.74	1.77994	1.77999
15.76	1.64084	1.6381	7.76	0.6824	0.67578	7.76	1.7801	1.7798
15.78	1.63728	1.63962	7.78	0.67255	0.67614	7.78	1.77895	1.77923
15.8	1.6369	1.64125	7.8	0.68125	0.6768	7.8	1.78166	1.77896
15.82	1.64384	1.64289	7.82	0.67961	0.67754	7.82	1.78133	1.77922
15.84	1.64827	1.64434	7.84	0.67625	0.67841	7.84	1.77526	1.77939
15.86	1.64319	1.64602	7.86	0.67575	0.67893	7.86	1.78453	1.77963
15.88	1.65161	1.64726	7.88	0.68988	0.67948	7.88	1.78199	1.7797
15.9	1.64964	1.64883	7.9	0.676	0.6794	7.9	1.77969	1.77981
15.92	1.64969	1.65019	7.92	0.68873	0.68013	7.92	1.78199	1.77992
15.94	1.65221	1.65177	7.94	0.67551	0.68022	7.94	1.78166	1.77996
15.96	1.64959	1.65339	7.96	0.66984	0.68078	7.96	1.78699	1.78
15.98	1.65888	1.65486	7.98	0.68298	0.68115	7.98	1.76878	1.77964
16	1.66265	1.65633	8	0.68725	0.68168	8	1.78748	1.77954
16.02	1.66358	1.65782	8.02	0.68158	0.68205	8.02	1.77477	1.7793
16.04	1.66238	1.65939	8.04	0.68396	0.68226	8.04	1.77485	1.77915
16.06	1.66052	1.66125	8.06	0.66762	0.68311	8.06	1.77994	1.77898
16.08	1.65647	1.66272	8.08	0.67074	0.6834	8.08	1.78642	1.77896
16.1	1.66561	1.66453	8.1	0.68429	0.68406	8.1	1.78404	1.77887
16.12	1.66976	1.66625	8.12	0.68093	0.68403	8.12	1.77706	1.77876
16.14	1.6673	1.66816	8.14	0.69874	0.6841	8.14	1.77706	1.77897
16.16	1.67189	1.66978	8.16	0.6852	0.68413	8.16	1.77354	1.77866
16.18	1.66779	1.67158	8.18	0.67559	0.68414	8.18	1.77715	1.77828
16.2	1.68114	1.67317	8.2	0.67986	0.68423	8.2	1.77214	1.77833
16.22	1.67162	1.67469	8.22	0.69579	0.68444	8.22	1.77264	1.77872
16.24	1.66757	1.67604	8.24	0.69086	0.68464	8.24	1.78281	1.77877
16.26	1.68256	1.67761	8.26	0.68717	0.68521	8.26	1.78092	1.77841
16.28	1.67408	1.67955	8.28	0.68889	0.68583	8.28	1.78141	1.77848
16.3	1.67572	1.68106	8.3	0.69456	0.68642	8.3	1.78486	1.77842
16.32	1.67627	1.6825	8.32	0.68963	0.68687	8.32	1.77157	1.77866
16.34	1.68573	1.68433	8.34	0.6774	0.68732	8.34	1.76935	1.77893
16.36	1.68272	1.68612	8.36	0.68577	0.68775	8.36	1.78387	1.77905
16.38	1.69191	1.68751	8.38	0.68725	0.68807	8.38	1.78486	1.77902
16.4	1.69278	1.68923	8.4	0.69792	0.68866	8.4	1.77231	1.77883
16.42	1.69005	1.69091	8.42	0.68626	0.68862	8.42	1.78125	1.7789
16.44	1.68792	1.69273	8.44	0.69661	0.68903	8.44	1.77813	1.77897
16.46	1.693	1.69402	8.46	0.68216	0.68956	8.46	1.77625	1.77889
16.48	1.69945	1.69536	8.48	0.68667	0.68918	8.48	1.77862	1.77898
16.5	1.70131	1.6968	8.5	0.6815	0.68979	8.5	1.77698	1.77886
16.52	1.70388	1.69884	8.52	0.69357	0.69065	8.52	1.78371	1.77928
16.54	1.70066	1.70055	8.54	0.68873	0.69061	8.54	1.78519	1.77919
16.56	1.70038	1.7021	8.56	0.68405	0.6909	8.56	1.77879	1.77936
16.58	1.71236	1.70363	8.58	0.68216	0.69086	8.58	1.77862	1.77923
16.6	1.70984	1.7052	8.6	0.68208	0.69099	8.6	1.78141	1.77942
16.62	1.70355	1.70675	8.62	0.70186	0.6915	8.62	1.78223	1.77972
16.64	1.70186	1.70861	8.64	0.693	0.69157	8.64	1.78059	1.7795
16.66	1.71438	1.7102	8.66	0.69513	0.69225	8.66	1.78289	1.77969
16.68	1.70886	1.71214	8.68	0.70687	0.69263	8.68	1.78141	1.77956
16.7	1.71411	1.7138	8.7	0.69751	0.69276	8.7	1.78576	1.77976
16.72	1.71947	1.71573	8.72	0.69193	0.69308	8.72	1.76911	1.78009
16.74	1.72324	1.71732	8.74	0.70227	0.69372	8.74	1.77543	1.78013
16.76	1.71624	1.71868	8.76	0.6953	0.69411	8.76	1.79158	1.78045
16.78	1.71269	1.72058	8.78	0.69291	0.6945	8.78	1.77862	1.7806
16.8	1.72324	1.72219	8.8	0.68314	0.69504	8.8	1.78199	1.78094
16.82	1.72493	1.72378	8.82	0.69505	0.69575	8.82	1.77436	1.7811
16.84	1.71815	1.72516	8.84	0.69365	0.69656	8.84	1.77198	1.78097
16.86	1.72286	1.72692	8.86	0.6902	0.69686	8.86	1.7696	1.78092
16.88	1.73199	1.72877	8.88	0.69193	0.69754	8.88	1.78305	1.781
16.9	1.72975	1.73055	8.9	0.69735	0.69798	8.9	1.78806	1.78133
16.92	1.7292	1.73245	8.92	0.70695	0.69911	8.92	1.77838	1.78128
16.94	1.7234	1.73443	8.94	0.70638	0.6996	8.94	1.78059	1.78171
16.96	1.74402	1.73596	8.96	0.69012	0.70052	8.96	1.78691	1.78172
16.98	1.74057	1.73773	8.98	0.7141	0.701	8.98	1.78929	1.78161
17	1.74795	1.73948	9	0.69423	0.70162	9	1.77854	1.78175
17.02	1.73259	1.7414	9.02	0.68938	0.70234	9.02	1.77871	1.78182
17.04	1.74522	1.74363	9.04	0.71549	0.70322	9.04	1.78371	1.78224
17.06	1.75146	1.74555	9.06	0.70942	0.70387	9.06	1.77403	1.78291
17.08	1.75217	1.74752	9.08	0.70408	0.70412	9.08	1.78945	1.78297
17.1	1.74642	1.75014	9.1	0.69883	0.70465	9.1	1.78732	1.783
17.12	1.75627	1.75246	9.12	0.69768	0.70506	9.12	1.78338	1.78337
17.14	1.75134	1.75437	9.14	0.7095	0.70605	9.14	1.7961	1.78375
17.16	1.75889	1.75631	9.16	0.70893	0.70687	9.16	1.78354	1.78412
17.18	1.75255	1.75869	9.18	0.70819	0.70705	9.18	1.79117	1.78419
17.2	1.75741	1.76063	9.2	0.70679	0.70818	9.2	1.7842	1.78507
17.22	1.76299	1.76282	9.22	0.70367	0.70909	9.22	1.77288	1.78583
17.24	1.76688	1.76532	9.24	0.70934	0.7093	9.24	1.78117	1.78578
17.26	1.77087	1.76797	9.26	0.71615	0.70976	9.26	1.78092	1.78549
17.28	1.76852	1.77022	9.28	0.71492	0.71057	9.28	1.78576	1.78615
17.3	1.77125	1.7723	9.3	0.71319	0.7113	9.3	1.77985	1.78653
17.32	1.77327	1.77445	9.32	0.71541	0.71182	9.32	1.79076	1.78657
17.34	1.78137	1.77692	9.34	0.70925	0.71207	9.34	1.78863	1.78644
17.36	1.77934	1.77914	9.36	0.71402	0.71252	9.36	1.78215	1.78624
17.38	1.7736	1.78123	9.38	0.70901	0.7128	9.38	1.79265	1.78618
17.4	1.78634	1.78363	9.4	0.71919	0.71295	9.4	1.78732	1.78617
17.42	1.78514	1.78573	9.42	0.70761	0.71333	9.42	1.78773	1.78651
17.44	1.78087	1.78788	9.44	0.71902	0.71379	9.44	1.77969	1.7865
17.46	1.79471	1.78984	9.46	0.71648	0.71441	9.46	1.79126	1.7866
17.48	1.79329	1.79236	9.48	0.71812	0.71426	9.48	1.79429	1.78662
17.5	1.80253	1.79508	9.5	0.71746	0.71528	9.5	1.78879	1.78664
17.52	1.80231	1.79769	9.52	0.70737	0.71565	9.52	1.79011	1.78665
17.54	1.79711	1.79948	9.54	0.7127	0.71573	9.54	1.78486	1.78662
17.56	1.80619	1.80206	9.56	0.7159	0.7169	9.56	1.77805	1.78674
17.58	1.8063	1.80465	9.58	0.72436	0.71752	9.58	1.79249	1.7866
17.6	1.7976	1.80739	9.6	0.71139	0.71795	9.6	1.79437	1.78667
17.62	1.8069	1.80981	9.62	0.71254	0.71788	9.62	1.78592	1.78689
17.64	1.81674	1.81236	9.64	0.71139	0.71754	9.64	1.78699	1.7868
17.66	1.81505	1.81507	9.66	0.7072	0.71763	9.66	1.78527	1.78703
17.68	1.81368	1.81742	9.68	0.73142	0.71762	9.68	1.7993	1.78744
17.7	1.82516	1.81944	9.7	0.71303	0.7176	9.7	1.76952	1.78789
17.72	1.82369	1.82165	9.72	0.71122	0.71784	9.72	1.77592	1.78793
17.74	1.82035	1.82406	9.74	0.72978	0.718	9.74	1.78502	1.78766
17.76	1.82079	1.8266	9.76	0.73421	0.71839	9.76	1.79831	1.7875
17.78	1.8285	1.82923	9.78	0.71681	0.71891	9.78	1.78322	1.78799
17.8	1.83102	1.83183	9.8	0.71599	0.71943	9.8	1.77936	1.7881
17.82	1.84058	1.83471	9.82	0.70958	0.71991	9.82	1.79413	1.78796
17.84	1.83353	1.83751	9.84	0.72847	0.72058	9.84	1.79232	1.78817
17.86	1.83512	1.84052	9.86	0.72009	0.7208	9.86	1.79142	1.78833
17.88	1.84441	1.84313	9.88	0.7205	0.7213	9.88	1.78174	1.78847
17.9	1.84419	1.84558	9.9	0.72461	0.72173	9.9	1.79183	1.78889
17.92	1.85404	1.8481	9.92	0.721	0.72231	9.92	1.78551	1.78895
17.94	1.85376	1.85062	9.94	0.72797	0.72248	9.94	1.78716	1.78866
17.96	1.85491	1.85285	9.96	0.72354	0.72306	9.96	1.78445	1.78856
17.98	1.85737	1.85543	9.98	0.73339	0.72311	9.98	1.7938	1.78875
18	1.84829	1.858	10	0.71722	0.72365	10	1.79831	1.7891
18.02	1.86104	1.86065	10.02	0.7182	0.72381	10.02	1.78896	1.78943
18.04	1.8752	1.8636	10.04	0.71993	0.72392	10.04	1.78937	1.7895
18.06	1.86207	1.86609	10.06	0.70556	0.72397	10.06	1.78855	1.78972
18.08	1.86896	1.86879	10.08	0.71722	0.72459	10.08	1.7865	1.78942
18.1	1.86623	1.87177	10.1	0.71689	0.72528	10.1	1.79413	1.78979
18.12	1.87175	1.8742	10.12	0.72682	0.72547	10.12	1.78798	1.7899
18.14	1.87804	1.8771	10.14	0.73421	0.72545	10.14	1.79519	1.78991
18.16	1.86743	1.88012	10.16	0.73241	0.72508	10.16	1.79938	1.79015
18.18	1.88788	1.88271	10.18	0.73676	0.72492	10.18	1.78158	1.79035
18.2	1.89499	1.88527	10.2	0.73865	0.72585	10.2	1.78748	1.79069
18.22	1.89455	1.88768	10.22	0.72912	0.72619	10.22	1.79495	1.79035
18.24	1.89527	1.89041	10.24	0.72838	0.72641	10.24	1.79404	1.79009
18.26	1.89647	1.89277	10.26	0.72477	0.72662	10.26	1.79765	1.79011
18.28	1.89942	1.89534	10.28	0.72715	0.72751	10.28	1.77378	1.79036
18.3	1.89898	1.89816	10.3	0.7265	0.7274	10.3	1.78896	1.79007
18.32	1.89204	1.90065	10.32	0.72625	0.72752	10.32	1.79101	1.7897
18.34	1.89592	1.90332	10.34	0.72149	0.72736	10.34	1.78978	1.78992
18.36	1.89576	1.9058	10.36	0.73036	0.72794	10.36	1.78962	1.78979
18.38	1.90779	1.90816	10.38	0.72477	0.72787	10.38	1.78272	1.78985
18.4	1.90664	1.91094	10.4	0.7205	0.72819	10.4	1.78281	1.78938
18.42	1.91725	1.91368	10.42	0.72485	0.72847	10.42	1.78912	1.78934
18.44	1.91686	1.91653	10.44	0.72617	0.72852	10.44	1.80315	1.78889
18.46	1.9231	1.91936	10.46	0.72256	0.72902	10.46	1.78896	1.78873
18.48	1.92556	1.92207	10.48	0.73906	0.72892	10.48	1.79027	1.78828
18.5	1.92621	1.92464	10.5	0.72494	0.72912	10.5	1.78863	1.78855
18.52	1.93453	1.92716	10.52	0.73799	0.72918	10.52	1.78396	1.78869
18.54	1.92627	1.93005	10.54	0.72962	0.7294	10.54	1.79429	1.78854
18.56	1.93731	1.93309	10.56	0.73643	0.72922	10.56	1.78387	1.78841
18.58	1.94049	1.93548	10.58	0.71927	0.7285	10.58	1.79355	1.78854
18.6	1.93228	1.93807	10.6	0.72412	0.72804	10.6	1.78437	1.78842
18.62	1.94103	1.94031	10.62	0.7274	0.72754	10.62	1.79601	1.78823
18.64	1.93228	1.94272	10.64	0.73471	0.72745	10.64	1.79257	1.78821
18.66	1.93666	1.94538	10.66	0.74612	0.72782	10.66	1.78519	1.78842
18.68	1.9494	1.94775	10.68	0.73454	0.72807	10.68	1.78346	1.78869
18.7	1.94907	1.95051	10.7	0.72108	0.72878	10.7	1.79364	1.78867
18.72	1.96695	1.95359	10.72	0.72132	0.72962	10.72	1.78568	1.78846
18.74	1.95738	1.95667	10.74	0.71985	0.73013	10.74	1.78576	1.78883
18.76	1.96701	1.95974	10.76	0.73799	0.73042	10.76	1.78264	1.78911
18.78	1.96001	1.96275	10.78	0.72173	0.73091	10.78	1.78798	1.78964
18.8	1.95765	1.96617	10.8	0.73865	0.73121	10.8	1.79134	1.78907
18.82	1.97116	1.96939	10.82	0.72986	0.7312	10.82	1.78896	1.78919
18.84	1.97586	1.97226	10.84	0.73118	0.73142	10.84	1.78264	1.78981
18.86	1.9763	1.97517	10.86	0.72305	0.73171	10.86	1.79331	1.79004
18.88	1.98232	1.97783	10.88	0.73717	0.7318	10.88	1.7865	1.79021
18.9	1.97707	1.98106	10.9	0.7237	0.73217	10.9	1.79445	1.79051
18.92	1.97827	1.98376	10.92	0.72806	0.73233	10.92	1.79011	1.79068
18.94	1.98467	1.98686	10.94	0.73159	0.73293	10.94	1.79864	1.79085
18.96	1.98571	1.98995	10.96	0.72313	0.73322	10.96	1.79085	1.79183
18.98	1.992	1.9931	10.98	0.73922	0.73325	10.98	1.79831	1.79247
19	2.00074	1.99643	11	0.74119	0.73388	11	1.78297	1.793
19.02	1.99271	1.99978	11.02	0.73134	0.73404	11.02	1.79306	1.79379
19.04	1.99161	2.003	11.04	0.72469	0.73458	11.04	1.79478	1.7943
19.06	2.00096	2.00588	11.06	0.73889	0.73525	11.06	1.79601	1.79479
19.08	2.01179	2.00905	11.08	0.74218	0.73577	11.08	1.78617	1.79505
19.1	2.0131	2.01235	11.1	0.74382	0.73561	11.1	1.79224	1.7954
19.12	2.0236	2.01542	11.12	0.74563	0.7355	11.12	1.80348	1.79549
19.14	2.02546	2.01862	11.14	0.74251	0.73514	11.14	1.79396	1.79613
19.16	2.02524	2.02144	11.16	0.73594	0.73552	11.16	1.79396	1.79636
19.18	2.0248	2.02382	11.18	0.74021	0.73619	11.18	1.79921	1.79629
19.2	2.03328	2.02689	11.2	0.7306	0.73615	11.2	1.79199	1.79625
19.22	2.03262	2.02963	11.22	0.72904	0.73616	11.22	1.80479	1.79651
19.24	2.03541	2.03288	11.24	0.73167	0.7356	11.24	1.79478	1.79675
19.26	2.03886	2.03575	11.26	0.73848	0.73556	11.26	1.79864	1.7968
19.28	2.04476	2.03899	11.28	0.72797	0.73555	11.28	1.79593	1.79666
19.3	2.03585	2.04208	11.3	0.73586	0.73526	11.3	1.81103	1.79678
19.32	2.04252	2.04485	11.32	0.74702	0.73555	11.32	1.80372	1.79688
19.34	2.0475	2.0478	11.34	0.74021	0.7355	11.34	1.78945	1.79681
19.36	2.04892	2.05102	11.36	0.73257	0.73536	11.36	1.80225	1.7967
19.38	2.05635	2.05424	11.38	0.74858	0.73533	11.38	1.80569	1.79701
19.4	2.04826	2.05746	11.4	0.73438	0.73558	11.4	1.79503	1.797
19.42	2.06461	2.06059	11.42	0.7361	0.7353	11.42	1.79839	1.79689
19.44	2.06292	2.0633	11.44	0.72239	0.73498	11.44	1.80504	1.79709
19.46	2.06335	2.06599	11.46	0.73216	0.73501	11.46	1.79323	1.79747
19.48	2.06827	2.06889	11.48	0.73553	0.7347	11.48	1.79101	1.79734
19.5	2.06483	2.07177	11.5	0.73167	0.73473	11.5	1.79552	1.79736
19.52	2.06478	2.07475	11.52	0.73274	0.73481	11.52	1.78371	1.79751
19.54	2.07757	2.07739	11.54	0.73282	0.73453	11.54	1.78568	1.79782
19.56	2.08233	2.07983	11.56	0.71845	0.73409	11.56	1.79528	1.79782
19.58	2.08408	2.08216	11.58	0.72896	0.73389	11.58	1.79175	1.79783
19.6	2.08413	2.08462	11.6	0.73315	0.73409	11.6	1.79831	1.79764
19.62	2.08342	2.08701	11.62	0.73463	0.7343	11.62	1.79741	1.79733
19.64	2.08681	2.08942	11.64	0.74637	0.73465	11.64	1.79027	1.79748
19.66	2.08867	2.09191	11.66	0.72871	0.73496	11.66	1.80118	1.79748
19.68	2.10677	2.09465	11.68	0.73085	0.73483	11.68	1.80479	1.7975
19.7	2.09529	2.0972	11.7	0.74596	0.73487	11.7	1.802	1.7976
19.72	2.10606	2.09962	11.72	0.73077	0.73506	11.72	1.80249	1.79736
19.74	2.10748	2.10208	11.74	0.74883	0.73515	11.74	1.79511	1.79797
19.76	2.11251	2.10452	11.76	0.72847	0.73531	11.76	1.80028	1.79838
19.78	2.11054	2.10714	11.78	0.74456	0.73566	11.78	1.80299	1.79814
19.8	2.10792	2.1094	11.8	0.7384	0.73577	11.8	1.79831	1.79832
19.82	2.11437	2.11114	11.82	0.7352	0.7358	11.82	1.80217	1.79889
19.84	2.12033	2.1131	11.84	0.7384	0.73597	11.84	1.8061	1.79927
19.86	2.11535	2.1153	11.86	0.743	0.73604	11.86	1.80044	1.79945
19.88	2.11443	2.11754	11.88	0.72978	0.73607	11.88	1.79544	1.80012
19.9	2.11896	2.11974	11.9	0.73298	0.73653	11.9	1.79839	1.80057
19.92	2.11382	2.12143	11.92	0.73635	0.73661	11.92	1.81004	1.80119
19.94	2.12624	2.12381	11.94	0.74062	0.73722	11.94	1.79486	1.80177
19.96	2.13083	2.1259	11.96	0.73118	0.73748	11.96	1.79683	1.80242
19.98	2.12197	2.12803	11.98	0.73208	0.73782	11.98	1.80684	1.80278
20	2.12487	2.13019	12	0.73545	0.73846	12	1.81053	1.80287
20.02	2.12777	2.13197	12.02	0.73651	0.73863	12.02	1.79019	1.80346
20.04	2.12744	2.13335	12.04	0.73955	0.73851	12.04	1.79134	1.80332
20.06	2.12793	2.13556	12.06	0.73742	0.7383	12.06	1.8029	1.80338
20.08	2.13608	2.13742	12.08	0.74341	0.73785	12.08	1.80413	1.80348
20.1	2.13985	2.13948	12.1	0.73438	0.73723	12.1	1.80044	1.80369
20.12	2.14171	2.14106	12.12	0.73742	0.73674	12.12	1.8102	1.80381
20.14	2.15046	2.14284	12.14	0.7361	0.73657	12.14	1.80774	1.80374
20.16	2.15046	2.14437	12.16	0.73619	0.73688	12.16	1.80479	1.80378
20.18	2.13996	2.14597	12.18	0.74678	0.7371	12.18	1.8043	1.80385
20.2	2.14286	2.14817	12.2	0.74768	0.73687	12.2	1.80742	1.80397
20.22	2.15396	2.14991	12.22	0.73364	0.73707	12.22	1.81299	1.80448
20.24	2.15057	2.15199	12.24	0.7343	0.73734	12.24	1.79774	1.80501
20.26	2.15172	2.15398	12.26	0.73265	0.73777	12.26	1.79396	1.80539
20.28	2.14652	2.15609	12.28	0.73233	0.73747	12.28	1.82087	1.80571
20.3	2.16243	2.15819	12.3	0.7283	0.73732	12.3	1.80586	1.80615
20.32	2.17086	2.15965	12.32	0.73775	0.73728	12.32	1.80947	1.80678
20.34	2.16889	2.1616	12.34	0.7462	0.73724	12.34	1.81234	1.80691
20.36	2.1638	2.16355	12.36	0.74604	0.73754	12.36	1.8061	1.80717
20.38	2.16118	2.16542	12.38	0.7416	0.73798	12.38	1.80151	1.80741
20.4	2.16774	2.16686	12.4	0.74546	0.73799	12.4	1.81463	1.80779
20.42	2.17479	2.16855	12.42	0.74686	0.73792	12.42	1.79905	1.80823
20.44	2.1655	2.16987	12.44	0.73093	0.73801	12.44	1.80307	1.80863
20.46	2.17173	2.17157	12.46	0.7265	0.73809	12.46	1.80848	1.80879
20.48	2.16796	2.17302	12.48	0.72986	0.73803	12.48	1.80701	1.80893
20.5	2.16878	2.1742	12.5	0.7205	0.73804	12.5	1.81439	1.80946
20.52	2.17507	2.1751	12.52	0.72962	0.7376	12.52	1.8011	1.8102
20.54	2.18595	2.17593	12.54	0.73988	0.73753	12.54	1.81267	1.81007
20.56	2.16747	2.17681	12.56	0.74333	0.73786	12.56	1.80569	1.81009
20.58	2.18135	2.17725	12.58	0.73586	0.73782	12.58	1.81267	1.81029
20.6	2.17446	2.17833	12.6	0.75047	0.73819	12.6	1.8043	1.81041
20.62	2.18923	2.17927	12.62	0.75179	0.73813	12.62	1.81349	1.8104
20.64	2.17938	2.18014	12.64	0.74399	0.73835	12.64	1.82038	1.81099
20.66	2.18879	2.18111	12.66	0.74119	0.73816	12.66	1.80955	1.81151
20.68	2.18584	2.18195	12.68	0.72543	0.73789	12.68	1.81947	1.81165
20.7	2.18201	2.18243	12.7	0.74021	0.73799	12.7	1.82448	1.81241
20.72	2.18436	2.18286	12.72	0.74185	0.73831	12.72	1.81029	1.81287
20.74	2.18059	2.18366	12.74	0.72329	0.73854	12.74	1.81037	1.81329
20.76	2.18343	2.18412	12.76	0.73487	0.73874	12.76	1.80742	1.81353
20.78	2.18217	2.18461	12.78	0.73947	0.73879	12.78	1.81365	1.81341
20.8	2.17774	2.18454	12.8	0.75211	0.73853	12.8	1.81308	1.8144
20.82	2.19442	2.18513	12.82	0.74489	0.73847	12.82	1.80094	1.81492
20.84	2.18152	2.18595	12.84	0.74275	0.73819	12.84	1.8212	1.81546
20.86	2.18513	2.18639	12.86	0.73446	0.73844	12.86	1.82325	1.81634
20.88	2.17966	2.18624	12.88	0.73405	0.73855	12.88	1.82054	1.81686
20.9	2.18923	2.18611	12.9	0.73487	0.73873	12.9	1.8102	1.81722
20.92	2.18141	2.18659	12.92	0.73914	0.73897	12.92	1.80914	1.81752
20.94	2.18414	2.18712	12.94	0.73651	0.73932	12.94	1.82333	1.8176
20.96	2.17818	2.18704	12.96	0.7416	0.73943	12.96	1.81742	1.81748
20.98	2.18775	2.18718	12.98	0.73701	0.73935	12.98	1.81923	1.81799
21	2.18458	2.18718	13	0.73356	0.73952	13	1.81636	1.81853
21.02	2.19235	2.18692	13.02	0.75228	0.73892	13.02	1.81373	1.81914
21.04	2.19431	2.18675	13.04	0.74218	0.7387	13.04	1.82308	1.81926
21.06	2.1883	2.18704	13.06	0.73118	0.73869	13.06	1.81726	1.81978
21.08	2.2	2.18702	13.08	0.74144	0.73888	13.08	1.82177	1.82014
21.1	2.18212	2.18726	13.1	0.73364	0.73907	13.1	1.82661	1.82068
21.12	2.18573	2.18713	13.12	0.73889	0.73961	13.12	1.82882	1.82092
21.14	2.18595	2.1871	13.14	0.73167	0.73985	13.14	1.81956	1.82097
21.16	2.18775	2.18699	13.16	0.74357	0.74031	13.16	1.81988	1.82159
21.18	2.19005	2.18705	13.18	0.74768	0.74077	13.18	1.83137	1.82183
21.2	2.18808	2.18696	13.2	0.74784	0.74061	13.2	1.80971	1.8223
21.22	2.18759	2.18678	13.22	0.74497	0.74102	13.22	1.82226	1.82326
21.24	2.18119	2.1867	13.24	0.73438	0.74152	13.24	1.8312	1.8235
21.26	2.18546	2.1865	13.26	0.73446	0.74122	13.26	1.823	1.82411
21.28	2.18048	2.18595	13.28	0.7361	0.74141	13.28	1.82989	1.82435
21.3	2.18912	2.18555	13.3	0.74587	0.74154	13.3	1.82013	1.82479
21.32	2.17846	2.18486	13.32	0.73339	0.74241	13.32	1.82185	1.825
21.34	2.17485	2.1846	13.34	0.74973	0.74339	13.34	1.82448	1.82487
21.36	2.18332	2.18385	13.36	0.74193	0.74417	13.36	1.81627	1.82548
21.38	2.19677	2.18318	13.38	0.74957	0.74461	13.38	1.82152	1.82592
21.4	2.19207	2.1824	13.4	0.74514	0.74516	13.4	1.8212	1.82647
21.42	2.17468	2.18198	13.42	0.74916	0.74564	13.42	1.83695	1.82685
21.44	2.17611	2.18104	13.44	0.75031	0.74609	13.44	1.83047	1.82684
21.46	2.18414	2.1801	13.46	0.7444	0.74637	13.46	1.84154	1.82735
21.48	2.1801	2.17889	13.48	0.74472	0.74748	13.48	1.82636	1.82792
21.5	2.17764	2.17778	13.5	0.73783	0.74813	13.5	1.82308	1.82831
21.52	2.18316	2.17665	13.52	0.75261	0.74853	13.52	1.82784	1.8287
21.54	2.18436	2.17567	13.54	0.74768	0.7493	13.54	1.83096	1.82939
21.56	2.17824	2.17455	13.56	0.75096	0.74965	13.56	1.82833	1.83011
21.58	2.16654	2.17325	13.58	0.74965	0.74947	13.58	1.82612	1.83082
21.6	2.16632	2.17241	13.6	0.743	0.74996	13.6	1.82595	1.83172
21.62	2.16752	2.1711	13.62	0.74645	0.75012	13.62	1.82669	1.83251
21.64	2.17611	2.17017	13.64	0.76213	0.7503	13.64	1.84244	1.83339
21.66	2.16708	2.16894	13.66	0.75138	0.75079	13.66	1.83219	1.83391
21.68	2.16807	2.16776	13.68	0.75047	0.7514	13.68	1.83514	1.83438
21.7	2.16801	2.16631	13.7	0.75589	0.75175	13.7	1.83891	1.83562
21.72	2.1644	2.1651	13.72	0.75187	0.75213	13.72	1.82923	1.83585
21.74	2.15954	2.1638	13.74	0.75195	0.75265	13.74	1.84072	1.8365
21.76	2.15549	2.16231	13.76	0.76082	0.75279	13.76	1.82776	1.83719
21.78	2.16654	2.16098	13.78	0.75597	0.75274	13.78	1.83604	1.8378
21.8	2.15675	2.15969	13.8	0.76427	0.7527	13.8	1.83539	1.83859
21.82	2.15784	2.15852	13.82	0.75532	0.75299	13.82	1.84285	1.83901
21.84	2.15664	2.15678	13.84	0.74579	0.75281	13.84	1.8422	1.83929
21.86	2.15806	2.15487	13.86	0.75129	0.75321	13.86	1.83686	1.83976
21.88	2.15522	2.15318	13.88	0.75482	0.75316	13.88	1.84712	1.83996
21.9	2.14942	2.15212	13.9	0.74957	0.75361	13.9	1.84293	1.84055
21.92	2.14226	2.15076	13.92	0.75195	0.75388	13.92	1.83891	1.84056
21.94	2.14745	2.14872	13.94	0.75704	0.75444	13.94	1.85089	1.84109
21.96	2.1457	2.14691	13.96	0.76082	0.75497	13.96	1.84917	1.84175
21.98	2.14439	2.14526	13.98	0.73684	0.75565	13.98	1.84277	1.84267
22	2.14636	2.1433	14	0.74538	0.756	14	1.85196	1.84321
22.02	2.14073	2.14153	14.02	0.74801	0.75586	14.02	1.85048	1.8435
22.04	2.13969	2.14015	14.04	0.754	0.75595	14.04	1.83744	1.84349
22.06	2.14548	2.13856	14.06	0.76041	0.75604	14.06	1.84482	1.84411
22.08	2.14423	2.13697	14.08	0.76813	0.75613	14.08	1.839	1.84482
22.1	2.13974	2.13465	14.1	0.75655	0.75627	14.1	1.83572	1.84539
22.12	2.13597	2.13253	14.12	0.75918	0.75635	14.12	1.844	1.8457
22.14	2.12224	2.13054	14.14	0.76386	0.75638	14.14	1.84441	1.84605
22.16	2.1287	2.12908	14.16	0.74431	0.75696	14.16	1.84786	1.84694
22.18	2.1252	2.1274	14.18	0.74891	0.75711	14.18	1.85048	1.84718
22.2	2.13498	2.12543	14.2	0.76246	0.75753	14.2	1.83563	1.84742
22.22	2.12306	2.12334	14.22	0.76345	0.75796	14.22	1.84671	1.84805
22.24	2.12334	2.1214	14.24	0.75671	0.75796	14.24	1.8431	1.8487
22.26	2.12071	2.1195	14.26	0.75827	0.75819	14.26	1.8513	1.84956
22.28	2.11601	2.11721	14.28	0.76353	0.75895	14.28	1.84663	1.84986
22.3	2.10497	2.11473	14.3	0.7641	0.75948	14.3	1.84761	1.85039
22.32	2.10518	2.11263	14.32	0.7623	0.76045	14.32	1.85064	1.85073
22.34	2.11032	2.11046	14.34	0.76574	0.76071	14.34	1.85671	1.85102
22.36	2.10857	2.10845	14.36	0.76172	0.76108	14.36	1.85352	1.85172
22.38	2.10579	2.10639	14.38	0.77051	0.76178	14.38	1.85376	1.85198
22.4	2.09583	2.10433	14.4	0.7618	0.76236	14.4	1.84334	1.85244
22.42	2.10015	2.10162	14.42	0.76386	0.76302	14.42	1.86172	1.85287
22.44	2.10431	2.0989	14.44	0.7577	0.76376	14.44	1.86164	1.85333
22.46	2.09485	2.09627	14.46	0.75975	0.76436	14.46	1.8527	1.85435
22.48	2.09507	2.09369	14.48	0.74686	0.76485	14.48	1.85598	1.85566
22.5	2.10026	2.0908	14.5	0.7554	0.7648	14.5	1.85499	1.85659
22.52	2.08998	2.08833	14.52	0.76336	0.76491	14.52	1.85991	1.85737
22.54	2.07998	2.08571	14.54	0.77042	0.76517	14.54	1.87583	1.85849
22.56	2.08709	2.08319	14.56	0.76657	0.76548	14.56	1.85959	1.85926
22.58	2.07998	2.08031	14.58	0.77108	0.7658	14.58	1.85319	1.86022
22.6	2.09113	2.07783	14.6	0.76952	0.76667	14.6	1.85376	1.86081
22.62	2.08222	2.07522	14.62	0.76427	0.76687	14.62	1.86106	1.86108
22.64	2.07648	2.07259	14.64	0.76862	0.76731	14.64	1.85909	1.86184
22.66	2.06406	2.06993	14.66	0.76714	0.76798	14.66	1.85614	1.86261
22.68	2.05914	2.06754	14.68	0.77272	0.76787	14.68	1.86935	1.8632
22.7	2.0662	2.06513	14.7	0.76287	0.76775	14.7	1.87386	1.86421
22.72	2.06882	2.06272	14.72	0.76845	0.76799	14.72	1.86615	1.86479
22.74	2.05821	2.06004	14.74	0.78069	0.76873	14.74	1.85532	1.86518
22.76	2.0476	2.05762	14.76	0.77519	0.76961	14.76	1.85778	1.86591
22.78	2.0522	2.05556	14.78	0.76755	0.77019	14.78	1.86303	1.86695
22.8	2.06877	2.05307	14.8	0.77182	0.77053	14.8	1.86205	1.86784
22.82	2.04487	2.0506	14.82	0.76722	0.7713	14.82	1.8673	1.86864
22.84	2.04542	2.04756	14.84	0.78471	0.77191	14.84	1.8782	1.86966
22.86	2.03503	2.0452	14.86	0.77305	0.77235	14.86	1.86525	1.87088
22.88	2.03519	2.04292	14.88	0.7664	0.77242	14.88	1.8755	1.87173
22.9	2.0289	2.04028	14.9	0.77354	0.77343	14.9	1.8814	1.87266
22.92	2.04285	2.03756	14.92	0.76517	0.77406	14.92	1.88198	1.87344
22.94	2.03333	2.03518	14.94	0.76246	0.77488	14.94	1.87894	1.87462
22.96	2.03322	2.03287	14.96	0.77157	0.7748	14.96	1.87378	1.87573
22.98	2.02781	2.03029	14.98	0.78093	0.77497	14.98	1.86311	1.87651
23	2.03585	2.02788	15	0.77478	0.7746	15	1.86943	1.87745
23.02	2.02294	2.0259	15.02	0.77576	0.77466	15.02	1.88567	1.87819
23.04	2.02048	2.02338	15.04	0.77133	0.77498	15.04	1.87591	1.87888
23.06	2.01425	2.02062	15.06	0.77428	0.7757	15.06	1.87525	1.88032
23.08	2.0323	2.01836	15.08	0.78085	0.77634	15.08	1.87566	1.88148
23.1	2.01994	2.01606	15.1	0.77166	0.77689	15.1	1.8828	1.88249
23.12	2.0218	2.01417	15.12	0.78422	0.77752	15.12	1.89092	1.88342
23.14	2.01999	2.01167	15.14	0.78003	0.77786	15.14	1.88329	1.88426
23.16	2.00681	2.00913	15.16	0.77773	0.77857	15.16	1.8837	1.88473
23.18	2.00238	2.0067	15.18	0.78512	0.77895	15.18	1.89527	1.88516
23.2	1.99735	2.00398	15.2	0.78931	0.77976	15.2	1.88583	1.88618
23.22	2.00763	2.00131	15.22	0.79218	0.78046	15.22	1.88518	1.88719
23.24	2.00709	1.99889	15.24	0.77822	0.78139	15.24	1.90314	1.88765
23.26	1.99938	1.99602	15.26	0.76501	0.78226	15.26	1.89002	1.88821
23.28	1.98385	1.99296	15.28	0.77428	0.78289	15.28	1.88715	1.88882
23.3	1.99342	1.99019	15.3	0.78767	0.78328	15.3	1.88797	1.88955
23.32	1.97953	1.98797	15.32	0.77412	0.7841	15.32	1.891	1.88965
23.34	1.99757	1.98537	15.34	0.77724	0.78448	15.34	1.88665	1.88996
23.36	1.97942	1.98275	15.36	0.78709	0.78545	15.36	1.88518	1.89032
23.38	1.97406	1.97991	15.38	0.79826	0.78589	15.38	1.89469	1.89057
23.4	1.98325	1.97712	15.4	0.77642	0.78653	15.4	1.89289	1.89081
23.42	1.97548	1.97425	15.42	0.78102	0.7872	15.42	1.88624	1.89139
23.44	1.96679	1.97173	15.44	0.77535	0.78753	15.44	1.8892	1.89182
23.46	1.96837	1.96891	15.46	0.79982	0.78794	15.46	1.89231	1.89243
23.48	1.96788	1.966	15.48	0.79547	0.78817	15.48	1.89469	1.89298
23.5	1.96225	1.96312	15.5	0.80089	0.78901	15.5	1.89149	1.89298
23.52	1.95263	1.96067	15.52	0.79424	0.7896	15.52	1.89691	1.89295
23.54	1.96088	1.95777	15.54	0.79374	0.78991	15.54	1.90372	1.89336
23.56	1.95908	1.95489	15.56	0.7875	0.78995	15.56	1.89674	1.89388
23.58	1.94847	1.95209	15.58	0.7866	0.78998	15.58	1.89084	1.89412
23.6	1.94109	1.95001	15.6	0.79497	0.79024	15.6	1.88641	1.89472
23.62	1.93753	1.94748	15.62	0.79185	0.79035	15.62	1.88608	1.89526
23.64	1.95055	1.94491	15.64	0.79744	0.79099	15.64	1.89354	1.89632
23.66	1.94825	1.94254	15.66	0.78931	0.79138	15.66	1.90355	1.89668
23.68	1.93103	1.93982	15.68	0.79957	0.79172	15.68	1.90109	1.8974
23.7	1.93349	1.93728	15.7	0.79128	0.7923	15.7	1.89272	1.89848
23.72	1.93748	1.93427	15.72	0.78397	0.79259	15.72	1.89781	1.89919
23.74	1.93261	1.93172	15.74	0.77847	0.79323	15.74	1.90987	1.89977
23.76	1.9383	1.92961	15.76	0.79227	0.79343	15.76	1.89453	1.90111
23.78	1.93414	1.92743	15.78	0.79703	0.7932	15.78	1.891	1.90158
23.8	1.92857	1.92481	15.8	0.7981	0.79343	15.8	1.88756	1.90208
23.82	1.92807	1.9227	15.82	0.78717	0.79365	15.82	1.90495	1.90289
23.84	1.91872	1.92007	15.84	0.79645	0.79366	15.84	1.90191	1.90409
23.86	1.91894	1.91827	15.86	0.79473	0.79335	15.86	1.91159	1.90473
23.88	1.91451	1.9157	15.88	0.80319	0.79341	15.88	1.9029	1.90522
23.9	1.91069	1.91295	15.9	0.78939	0.79451	15.9	1.91315	1.90616
23.92	1.90445	1.91064	15.92	0.79374	0.79442	15.92	1.90929	1.90739
23.94	1.90478	1.90818	15.94	0.79563	0.79454	15.94	1.91758	1.90861
23.96	1.90505	1.90555	15.96	0.78668	0.79446	15.96	1.91069	1.90949
23.98	1.90866	1.90301	15.98	0.79949	0.79495	15.98	1.90741	1.91065
24	1.90237	1.90094	16	0.78759	0.79585	16	1.91463	1.9119
24.02	1.8963	1.89872	16.02	0.78832	0.79641	16.02	1.92102	1.91289
24.04	1.89915	1.89627	16.04	0.79736	0.79688	16.04	1.9243	1.91442
24.06	1.89641	1.89407	16.06	0.80195	0.79732	16.06	1.91266	1.91551
24.08	1.88657	1.89171	16.08	0.80458	0.79801	16.08	1.92119	1.91662
24.1	1.87963	1.88888	16.1	0.80458	0.79831	16.1	1.90864	1.91759
24.12	1.88345	1.88634	16.12	0.80064	0.79929	16.12	1.91709	1.91833
24.14	1.88843	1.88384	16.14	0.79399	0.80017	16.14	1.90815	1.91916
24.16	1.88247	1.88148	16.16	0.7981	0.80098	16.16	1.92537	1.9203
24.18	1.88307	1.87925	16.18	0.79629	0.80149	16.18	1.9143	1.92167
24.2	1.87306	1.87654	16.2	0.79465	0.80272	16.2	1.9143	1.92256
24.22	1.88373	1.87413	16.22	0.81025	0.80383	16.22	1.91832	1.92318
24.24	1.88099	1.87156	16.24	0.80434	0.80413	16.24	1.92275	1.92386
24.26	1.86853	1.86937	16.26	0.80639	0.80456	16.26	1.91717	1.9252
24.28	1.86443	1.86733	16.28	0.80688	0.80527	16.28	1.93694	1.9259
24.3	1.86361	1.86534	16.3	0.7976	0.8057	16.3	1.93694	1.92679
24.32	1.85518	1.86315	16.32	0.81074	0.80622	16.32	1.92947	1.92695
24.34	1.85852	1.86122	16.34	0.80491	0.80654	16.34	1.92012	1.92762
24.36	1.84807	1.85897	16.36	0.81797	0.80717	16.36	1.93579	1.92827
24.38	1.85726	1.85702	16.38	0.81731	0.80804	16.38	1.94186	1.92917
24.4	1.85852	1.85493	16.4	0.79481	0.80869	16.4	1.93891	1.93005
24.42	1.85409	1.8524	16.42	0.81271	0.8091	16.42	1.92939	1.9309
24.44	1.85404	1.85008	16.44	0.81008	0.8095	16.44	1.92234	1.93209
24.46	1.85272	1.84763	16.46	0.80951	0.80931	16.46	1.93653	1.93322
24.48	1.85256	1.84525	16.48	0.81575	0.8096	16.48	1.93038	1.93411
24.5	1.8373	1.84317	16.5	0.79892	0.81027	16.5	1.92972	1.93463
24.52	1.83648	1.84134	16.52	0.81821	0.81017	16.52	1.93554	1.93514
24.54	1.83369	1.83917	16.54	0.81805	0.81058	16.54	1.92184	1.93616
24.56	1.83282	1.83721	16.56	0.82174	0.81099	16.56	1.94522	1.93708
24.58	1.83785	1.83505	16.58	0.80828	0.81164	16.58	1.94005	1.93759
24.6	1.84551	1.83254	16.6	0.82092	0.81211	16.6	1.93932	1.93788
24.62	1.82894	1.82996	16.62	0.8068	0.81286	16.62	1.94202	1.93803
24.64	1.82183	1.82779	16.64	0.80713	0.81355	16.64	1.93669	1.93892
24.66	1.82992	1.8256	16.66	0.8155	0.81358	16.66	1.93136	1.93944
24.68	1.82566	1.82343	16.68	0.81903	0.8141	16.68	1.93177	1.9401
24.7	1.82549	1.82159	16.7	0.80532	0.81462	16.7	1.94621	1.94084
24.72	1.81723	1.81941	16.72	0.7999	0.81475	16.72	1.94711	1.94122
24.74	1.82757	1.81764	16.74	0.81838	0.81535	16.74	1.95055	1.94159
24.76	1.81155	1.8162	16.76	0.80631	0.81584	16.76	1.94104	1.94177
24.78	1.81242	1.81423	16.78	0.80729	0.81647	16.78	1.94735	1.94197
24.8	1.8086	1.81228	16.8	0.82182	0.81711	16.8	1.93423	1.94265
24.82	1.8116	1.81046	16.82	0.82207	0.81739	16.82	1.95236	1.94381
24.84	1.80329	1.80829	16.84	0.8187	0.81799	16.84	1.95105	1.94504
24.86	1.8057	1.80617	16.86	0.81698	0.81825	16.86	1.94883	1.9458
24.88	1.7958	1.80365	16.88	0.80614	0.819	16.88	1.94965	1.94673
24.9	1.79597	1.80135	16.9	0.82224	0.82002	16.9	1.94079	1.94797
24.92	1.80767	1.79947	16.92	0.81755	0.81952	16.92	1.95072	1.94887
24.94	1.79493	1.79789	16.94	0.82125	0.82006	16.94	1.93374	1.9495
24.96	1.79963	1.79604	16.96	0.84588	0.8206	16.96	1.94227	1.95023
24.98	1.79903	1.79427	16.98	0.82191	0.82137	16.98	1.94211	1.95127
25	1.79476	1.79281	17	0.82158	0.8221	17	1.94965	1.95237
25.02	1.78049	1.79096	17.02	0.83586	0.82279	17.02	1.95671	1.95353
25.04	1.78574	1.78894	17.04	0.81846	0.82356	17.04	1.94621	1.95404
25.06	1.7818	1.78693	17.06	0.82601	0.82454	17.06	1.95367	1.95485
25.08	1.78711	1.78517	17.08	0.8224	0.82589	17.08	1.95687	1.95599
25.1	1.79148	1.78335	17.1	0.83217	0.82698	17.1	1.97475	1.95734
25.12	1.78771	1.78188	17.12	0.82453	0.82827	17.12	1.96975	1.95787
25.14	1.77765	1.78004	17.14	0.82207	0.82895	17.14	1.9531	1.95901
25.16	1.78525	1.77806	17.16	0.83808	0.82939	17.16	1.95416	1.96017
25.18	1.78115	1.77632	17.18	0.8256	0.82974	17.18	1.96639	1.96082
25.2	1.77191	1.77439	17.2	0.82166	0.83078	17.2	1.95219	1.96159
25.22	1.77459	1.77301	17.22	0.83168	0.83148	17.22	1.96245	1.9627
25.24	1.77294	1.77137	17.24	0.83192	0.83185	17.24	1.9663	1.96424
25.26	1.76097	1.76989	17.26	0.83053	0.83248	17.26	1.97828	1.96595
25.28	1.76764	1.76821	17.28	0.8279	0.83288	17.28	1.97352	1.96739
25.3	1.76321	1.76619	17.3	0.82798	0.83329	17.3	1.97959	1.96883
25.32	1.75758	1.76436	17.32	0.82979	0.8345	17.32	1.96696	1.96955
25.34	1.76042	1.76289	17.34	0.83184	0.83523	17.34	1.95769	1.97111
25.36	1.76184	1.7612	17.36	0.83874	0.8359	17.36	1.96196	1.97257
25.38	1.76562	1.75945	17.38	0.83669	0.83639	17.38	1.97205	1.97369
25.4	1.76895	1.75743	17.4	0.82921	0.83642	17.4	1.96983	1.97498
25.42	1.75906	1.7555	17.42	0.86009	0.83703	17.42	1.9823	1.97601
25.44	1.74511	1.75399	17.44	0.84555	0.83722	17.44	1.98484	1.97718
25.46	1.75485	1.75213	17.46	0.84498	0.83775	17.46	1.97533	1.97777
25.48	1.75375	1.75034	17.48	0.83808	0.83922	17.48	1.97976	1.97879
25.5	1.74446	1.74853	17.5	0.84728	0.83974	17.5	1.97205	1.97919
25.52	1.74282	1.74681	17.52	0.83118	0.83991	17.52	1.9677	1.97964
25.54	1.74774	1.74482	17.54	0.84777	0.84111	17.54	1.99665	1.98064
25.56	1.74424	1.74325	17.56	0.84317	0.84149	17.56	1.97303	1.98137
25.58	1.7345	1.74129	17.58	0.83545	0.84206	17.58	1.98542	1.98209
25.6	1.74139	1.73973	17.6	0.83028	0.84236	17.6	1.97451	1.9832
25.62	1.73964	1.73849	17.62	0.83504	0.84322	17.62	2.00379	1.98464
25.64	1.73811	1.73719	17.64	0.84087	0.84378	17.64	1.98935	1.98606
25.66	1.73571	1.73554	17.66	0.84917	0.84431	17.66	1.98419	1.98666
25.68	1.73631	1.73435	17.68	0.86247	0.84539	17.68	1.9969	1.98746
25.7	1.74085	1.73322	17.7	0.84531	0.84621	17.7	1.99329	1.98855
25.72	1.72319	1.7317	17.72	0.84235	0.84693	17.72	1.99731	1.98899
25.74	1.72357	1.73007	17.74	0.84547	0.84806	17.74	1.9855	1.9894
25.76	1.72936	1.72865	17.76	0.85442	0.84914	17.76	1.98345	1.99039
25.78	1.72127	1.72665	17.78	0.85023	0.84965	17.78	1.98255	1.99185
25.8	1.73429	1.72505	17.8	0.84867	0.85052	17.8	1.98755	1.99296
25.82	1.72559	1.72325	17.82	0.83422	0.85104	17.82	1.99887	1.99429
25.84	1.71668	1.72161	17.84	0.85023	0.85134	17.84	1.98771	1.99535
25.86	1.71509	1.72029	17.86	0.84867	0.8521	17.86	1.99034	1.99592
25.88	1.71936	1.71882	17.88	0.85319	0.85301	17.88	2.00034	1.99647
25.9	1.71914	1.71777	17.9	0.85639	0.8538	17.9	1.99624	1.9974
25.92	1.71548	1.71651	17.92	0.8522	0.85451	17.92	1.99534	1.99827
25.94	1.71351	1.71516	17.94	0.86214	0.85581	17.94	1.99993	1.99945
25.96	1.71367	1.71384	17.96	0.85483	0.85664	17.96	2.00108	2.00072
25.98	1.71744	1.71275	17.98	0.84892	0.85782	17.98	1.99165	2.00186
26	1.72072	1.7115	18	0.8591	0.8589	18	2.01052	2.00325
26.02	1.71624	1.71023	18.02	0.87199	0.85988	18.02	2.01683	2.00407
26.04	1.71219	1.70914	18.04	0.85385	0.86075	18.04	2.00666	2.0048
26.06	1.70224	1.70827	18.06	0.8646	0.86173	18.06	2.00445	2.00629
26.08	1.71187	1.70719	18.08	0.86707	0.86272	18.08	2.01093	2.00721
26.1	1.70432	1.70589	18.1	0.87413	0.86363	18.1	2.00018	2.00822
26.12	1.69891	1.70474	18.12	0.86674	0.86463	18.12	2.00732	2.00886
26.14	1.6988	1.7033	18.14	0.87117	0.86547	18.14	2.00502	2.01032
26.16	1.70142	1.70204	18.16	0.87068	0.86659	18.16	2.01642	2.01146
26.18	1.69459	1.70085	18.18	0.8692	0.86717	18.18	2.00978	2.01244
26.2	1.68906	1.69989	18.2	0.86666	0.86809	18.2	2.01101	2.01413
26.22	1.693	1.69927	18.22	0.8651	0.86896	18.22	2.01864	2.0153
26.24	1.70082	1.69782	18.24	0.85968	0.86989	18.24	2.03061	2.01683
26.26	1.69371	1.69622	18.26	0.86033	0.87061	18.26	2.01577	2.01798
26.28	1.70263	1.69501	18.28	0.8784	0.87173	18.28	2.01248	2.01915
26.3	1.69738	1.69347	18.3	0.8637	0.8729	18.3	2.02134	2.02026
26.32	1.70191	1.69232	18.32	0.87413	0.87389	18.32	2.022	2.0211
26.34	1.69229	1.69118	18.34	0.88439	0.87435	18.34	2.01946	2.02242
26.36	1.68398	1.68956	18.36	0.87125	0.875	18.36	2.02586	2.02322
26.38	1.69114	1.68799	18.38	0.87273	0.87617	18.38	2.02979	2.02384
26.4	1.68223	1.68649	18.4	0.87561	0.87669	18.4	2.02684	2.02534
26.42	1.69595	1.68507	18.42	0.86961	0.8772	18.42	2.02643	2.02668
26.44	1.6936	1.68378	18.44	0.88201	0.87788	18.44	2.02922	2.028
26.46	1.6795	1.68234	18.46	0.88792	0.87889	18.46	2.03102	2.02925
26.48	1.6813	1.68101	18.48	0.87848	0.87966	18.48	2.02717	2.03034
26.5	1.68737	1.67961	18.5	0.87544	0.87942	18.5	2.022	2.03101
26.52	1.68021	1.67848	18.52	0.88899	0.87963	18.52	2.03316	2.03194
26.54	1.67189	1.67734	18.54	0.87766	0.88058	18.54	2.02971	2.03349
26.56	1.66801	1.67608	18.56	0.89096	0.88103	18.56	2.03381	2.03483
26.58	1.6714	1.67443	18.58	0.88825	0.88184	18.58	2.02938	2.03588
26.6	1.66834	1.6731	18.6	0.88332	0.8828	18.6	2.03857	2.0373
26.62	1.66889	1.67161	18.62	0.87175	0.88388	18.62	2.04046	2.03838
26.64	1.67753	1.67007	18.64	0.87815	0.88494	18.64	2.04382	2.03951
26.66	1.67184	1.66851	18.66	0.87101	0.88638	18.66	2.04415	2.04056
26.68	1.66714	1.66705	18.68	0.89745	0.88754	18.68	2.04538	2.04211
26.7	1.65937	1.66555	18.7	0.90377	0.88839	18.7	2.03496	2.04354
26.72	1.65205	1.66391	18.72	0.89121	0.88908	18.72	2.05079	2.04444
26.74	1.66074	1.66207	18.74	0.88562	0.88971	18.74	2.0453	2.0456
26.76	1.66539	1.66065	18.76	0.89515	0.88994	18.76	2.04743	2.04733
26.78	1.6574	1.65883	18.78	0.89129	0.89042	18.78	2.04333	2.04871
26.8	1.65959	1.65745	18.8	0.88497	0.89134	18.8	2.04284	2.04972
26.82	1.66003	1.65622	18.82	0.8885	0.89172	18.82	2.05538	2.05076
26.84	1.65194	1.65516	18.84	0.88899	0.89251	18.84	2.05145	2.05165
26.86	1.65839	1.65376	18.86	0.8963	0.89342	18.86	2.05899	2.05263
26.88	1.65451	1.65214	18.88	0.87454	0.89421	18.88	2.06843	2.05387
26.9	1.65587	1.65083	18.9	0.89868	0.89527	18.9	2.04989	2.05549
26.92	1.65308	1.64941	18.92	0.90328	0.89616	18.92	2.05005	2.05651
26.94	1.6445	1.64855	18.94	0.89301	0.89642	18.94	2.04808	2.05733
26.96	1.64625	1.64764	18.96	0.89071	0.89731	18.96	2.05366	2.05841
26.98	1.64176	1.64637	18.98	0.89014	0.89809	18.98	2.06023	2.05976
27	1.64718	1.64526	19	0.91855	0.89895	19	2.06433	2.06081
27.02	1.64259	1.64421	19.02	0.91543	0.89948	19.02	2.07565	2.06178
27.04	1.63952	1.64317	19.04	0.90607	0.90082	19.04	2.06498	2.06277
27.06	1.63941	1.64188	19.06	0.9059	0.90209	19.06	2.0631	2.06341
27.08	1.64264	1.64048	19.08	0.90418	0.90346	19.08	2.07122	2.06452
27.1	1.64166	1.63921	19.1	0.90221	0.9047	19.1	2.0658	2.06572
27.12	1.64056	1.63802	19.12	0.90623	0.90586	19.12	2.06613	2.06695
27.14	1.63652	1.63675	19.14	0.9004	0.90667	19.14	2.07023	2.06816
27.16	1.6363	1.63587	19.16	0.89096	0.90745	19.16	2.06999	2.06878
27.18	1.63537	1.6349	19.18	0.8986	0.90726	19.18	2.0631	2.07017
27.2	1.62886	1.63405	19.2	0.90755	0.90856	19.2	2.05908	2.07146
27.22	1.62569	1.63268	19.22	0.91124	0.90997	19.22	2.07606	2.07227
27.24	1.63477	1.63117	19.24	0.91165	0.91114	19.24	2.07548	2.07354
27.26	1.62853	1.63021	19.26	0.91986	0.91185	19.26	2.06941	2.07437
27.28	1.63624	1.62915	19.28	0.9114	0.91312	19.28	2.06597	2.07558
27.3	1.63209	1.62784	19.3	0.91453	0.91444	19.3	2.07294	2.07664
27.32	1.62372	1.62658	19.32	0.91871	0.91527	19.32	2.08032	2.07789
27.34	1.62345	1.62558	19.34	0.91526	0.91658	19.34	2.08721	2.07942
27.36	1.62755	1.62437	19.36	0.92397	0.91793	19.36	2.08204	2.0803
27.38	1.62755	1.6235	19.38	0.91666	0.9189	19.38	2.07999	2.08162
27.4	1.62503	1.62237	19.4	0.9073	0.91915	19.4	2.07007	2.0833
27.42	1.62082	1.62152	19.42	0.91485	0.92008	19.42	2.08721	2.08407
27.44	1.61645	1.62061	19.44	0.9307	0.92108	19.44	2.09492	2.08509
27.46	1.61787	1.61946	19.46	0.92249	0.92167	19.46	2.09049	2.08613
27.48	1.61727	1.6185	19.48	0.93596	0.9223	19.48	2.08311	2.08673
27.5	1.61371	1.61754	19.5	0.92635	0.92257	19.5	2.08934	2.08748
27.52	1.61962	1.61668	19.52	0.93563	0.92408	19.52	2.08516	2.08854
27.54	1.61421	1.61541	19.54	0.92364	0.92541	19.54	2.09468	2.09014
27.56	1.61503	1.61409	19.56	0.91411	0.9265	19.56	2.10436	2.09144
27.58	1.61508	1.61296	19.58	0.92298	0.92791	19.58	2.09328	2.09285
27.6	1.61437	1.61209	19.6	0.92602	0.92914	19.6	2.08344	2.09458
27.62	1.60874	1.61107	19.62	0.92446	0.93009	19.62	2.08934	2.09572
27.64	1.61213	1.6101	19.64	0.92257	0.93082	19.64	2.09098	2.09687
27.66	1.60896	1.60919	19.66	0.92725	0.93181	19.66	2.11641	2.09789
27.68	1.60836	1.60826	19.68	0.95336	0.93238	19.68	2.0923	2.09887
27.7	1.59999	1.60739	19.7	0.93054	0.93315	19.7	2.09689	2.09933
27.72	1.61	1.60639	19.72	0.93628	0.93392	19.72	2.10173	2.09995
27.74	1.60732	1.60523	19.74	0.93415	0.93485	19.74	2.10214	2.10079
27.76	1.59567	1.60433	19.76	0.94507	0.93547	19.76	2.1128	2.10158
27.78	1.6042	1.6036	19.78	0.93702	0.93653	19.78	2.1028	2.1019
27.8	1.60584	1.60301	19.8	0.93193	0.93719	19.8	2.10304	2.10256
27.82	1.60803	1.60228	19.82	0.94162	0.93807	19.82	2.09386	2.10318
27.84	1.60136	1.60126	19.84	0.92676	0.93854	19.84	2.09394	2.10402
27.86	1.60108	1.60046	19.86	0.92265	0.93926	19.86	2.11149	2.10488
27.88	1.5966	1.59968	19.88	0.94137	0.94024	19.88	2.10485	2.10544
27.9	1.60289	1.59893	19.9	0.94211	0.94102	19.9	2.10296	2.10635
27.92	1.59644	1.59832	19.92	0.94162	0.94126	19.92	2.11641	2.10674
27.94	1.59698	1.5976	19.94	0.94491	0.94157	19.94	2.10715	2.10756
27.96	1.59747	1.59668	19.96	0.9495	0.94242	19.96	2.10148	2.10889
27.98	1.59277	1.59583	19.98	0.94523	0.94309	19.98	2.12027	2.11
28	1.58736	1.59522	20	0.95583	0.94437	20	2.12257	2.11107
28.02	1.58851	1.59446	20.02	0.94359	0.94524	20.02	2.11764	2.11219
28.04	1.59873	1.5938	20.04	0.94934	0.94592	20.04	2.11174	2.11298
28.06	1.59901	1.59298	20.06	0.95024	0.94635	20.06	2.11198	2.11425
28.08	1.59359	1.59215	20.08	0.93932	0.94662	20.08	2.10452	2.11582
28.1	1.58851	1.59138	20.1	0.94211	0.94706	20.1	2.0996	2.11685
28.12	1.59403	1.59062	20.12	0.94827	0.94763	20.12	2.1119	2.11791
28.14	1.59326	1.58981	20.14	0.96051	0.94828	20.14	2.1101	2.1188
28.16	1.58801	1.58908	20.16	0.9454	0.94856	20.16	2.11789	2.12017
28.18	1.58993	1.58839	20.18	0.9463	0.94864	20.18	2.11871	2.12203
28.2	1.58769	1.58758	20.2	0.94302	0.94976	20.2	2.12905	2.12332
28.22	1.58588	1.58659	20.22	0.94868	0.95007	20.22	2.11822	2.1245
28.24	1.58774	1.58587	20.24	0.94515	0.9503	20.24	2.12634	2.12541
28.26	1.58894	1.58505	20.26	0.95542	0.95062	20.26	2.12847	2.12602
28.28	1.57779	1.58376	20.28	0.94827	0.95129	20.28	2.13922	2.12755
28.3	1.58052	1.58289	20.3	0.95246	0.95191	20.3	2.12412	2.12909
28.32	1.58298	1.58222	20.32	0.94663	0.95197	20.32	2.13044	2.1305
28.34	1.58555	1.58143	20.34	0.96461	0.95256	20.34	2.13052	2.1313
28.36	1.57773	1.58051	20.36	0.95262	0.95278	20.36	2.1384	2.13196
28.38	1.58167	1.57973	20.38	0.95205	0.95288	20.38	2.14619	2.13272
28.4	1.58222	1.57866	20.4	0.95032	0.9528	20.4	2.13405	2.13351
28.42	1.57659	1.57808	20.42	0.95673	0.95328	20.42	2.14086	2.13437
28.44	1.57593	1.57732	20.44	0.95968	0.95396	20.44	2.14373	2.13554
28.46	1.57861	1.57647	20.46	0.95706	0.95465	20.46	2.13635	2.13653
28.48	1.57806	1.57566	20.48	0.955	0.95543	20.48	2.1411	2.13692
28.5	1.56888	1.57454	20.5	0.94704	0.95609	20.5	2.1352	2.13844
28.52	1.56888	1.57322	20.52	0.95008	0.95747	20.52	2.13873	2.14001
28.54	1.57117	1.57204	20.54	0.96675	0.95832	20.54	2.14611	2.14153
28.56	1.57139	1.57113	20.56	0.96461	0.95966	20.56	2.13996	2.14268
28.58	1.57298	1.57045	20.58	0.95919	0.96071	20.58	2.14086	2.14368
28.6	1.5715	1.56967	20.6	0.95977	0.9616	20.6	2.14972	2.14424
28.62	1.57128	1.569	20.62	0.95665	0.96248	20.62	2.13823	2.14491
28.64	1.5674	1.56827	20.64	0.94942	0.96362	20.64	2.14799	2.14532
28.66	1.56817	1.56756	20.66	0.95689	0.96475	20.66	2.13151	2.14601
28.68	1.56308	1.56671	20.68	0.9665	0.96576	20.68	2.13938	2.14612
28.7	1.56663	1.56606	20.7	0.95854	0.96629	20.7	2.13446	2.14654
28.72	1.5633	1.56548	20.72	0.96445	0.96683	20.72	2.13996	2.14738
28.74	1.56341	1.56474	20.74	0.97364	0.96731	20.74	2.1539	2.14839
28.76	1.5645	1.56426	20.76	0.97011	0.96772	20.76	2.16711	2.14952
28.78	1.56871	1.5639	20.78	0.97044	0.96836	20.78	2.14955	2.15032
28.8	1.56275	1.56302	20.8	0.96584	0.96856	20.8	2.13922	2.15166
28.82	1.55717	1.56245	20.82	0.98038	0.96919	20.82	2.14151	2.15225
28.84	1.56456	1.56186	20.84	0.97364	0.96981	20.84	2.15087	2.153
28.86	1.56313	1.56141	20.86	0.97175	0.97067	20.86	2.15357	2.1537
28.88	1.55838	1.56088	20.88	0.96896	0.97111	20.88	2.16817	2.15464
28.9	1.56396	1.56035	20.9	0.99433	0.97162	20.9	2.16276	2.15582
28.92	1.55384	1.55995	20.92	0.97931	0.97195	20.92	2.15841	2.1566
28.94	1.55291	1.55923	20.94	0.97282	0.97251	20.94	2.16219	2.15748
28.96	1.55575	1.55873	20.96	0.97676	0.97323	20.96	2.15948	2.15853
28.98	1.55493	1.55826	20.98	0.97972	0.97407	20.98	2.17441	2.15907
29	1.56111	1.55781	21	0.98194	0.97463	21	2.15538	2.15984
29.02	1.56308	1.55722	21.02	0.96937	0.97501	21.02	2.15644	2.16019
29.04	1.55947	1.55644	21.04	0.97602	0.97522	21.04	2.15283	2.16062
29.06	1.56166	1.55575	21.06	0.96412	0.97556	21.06	2.15792	2.1614
29.08	1.55685	1.55503	21.08	0.97438	0.97586	21.08	2.16178	2.16228
29.1	1.5563	1.5545	21.1	0.9679	0.97612	21.1	2.16727	2.16307
29.12	1.54744	1.55401	21.12	0.96798	0.97637	21.12	2.15497	2.16408
29.14	1.55493	1.55335	21.14	0.96289	0.97658	21.14	2.17252	2.16481
29.16	1.55559	1.55273	21.16	0.97479	0.9761	21.16	2.15915	2.16576
29.18	1.55657	1.55214	21.18	0.96338	0.97565	21.18	2.18573	2.16552
29.2	1.55291	1.55148	21.2	0.97873	0.97604	21.2	2.17744	2.16601
29.22	1.5493	1.55082	21.22	0.97389	0.97587	21.22	2.17441	2.1663
29.24	1.55357	1.55027	21.24	0.98029	0.97582	21.24	2.15628	2.16647
29.26	1.5475	1.54957	21.26	0.9789	0.97657	21.26	2.15636	2.1673
29.28	1.54514	1.54881	21.28	0.98095	0.97711	21.28	2.16752	2.16865
29.3	1.55198	1.5484	21.3	0.98957	0.97801	21.3	2.15948	2.16915
29.32	1.544	1.54767	21.32	0.97939	0.97813	21.32	2.16834	2.16931
29.34	1.54717	1.54682	21.34	0.97233	0.97846	21.34	2.16743	2.16959
29.36	1.54624	1.54629	21.36	0.98128	0.97872	21.36	2.16768	2.16936
29.38	1.5411	1.54575	21.38	0.98489	0.97888	21.38	2.16686	2.16996
29.4	1.54493	1.54506	21.4	0.98103	0.97864	21.4	2.16621	2.17081
29.42	1.54208	1.54471	21.42	0.98473	0.97944	21.42	2.1676	2.17171
29.44	1.54777	1.54409	21.44	0.98284	0.97978	21.44	2.17031	2.17219
29.46	1.54022	1.5435	21.46	0.9798	0.98008	21.46	2.16752	2.17273
29.48	1.54214	1.54284	21.48	0.97184	0.98043	21.48	2.17711	2.17355
29.5	1.54175	1.54211	21.5	0.9766	0.98095	21.5	2.17465	2.17451
29.52	1.537	1.54163	21.52	0.97143	0.98163	21.52	2.1831	2.17457
29.54	1.54236	1.54119	21.54	0.97578	0.98204	21.54	2.18474	2.17487
29.56	1.54164	1.54096	21.56	0.98686	0.98238	21.56	2.18179	2.17528
29.58	1.5434	1.54065	21.58	0.98727	0.98219	21.58	2.17203	2.17567
29.6	1.53935	1.54027	21.6	0.98325	0.98265	21.6	2.17474	2.17627
29.62	1.53694	1.5398	21.62	0.98325	0.98279	21.62	2.17564	2.17689
29.64	1.54301	1.53912	21.64	0.97964	0.98277	21.64	2.17244	2.17669
29.66	1.53886	1.53876	21.66	0.99376	0.98301	21.66	2.17285	2.17746
29.68	1.5388	1.53826	21.68	1	0.98285	21.68	2.19639	2.17769
29.7	1.53585	1.5379	21.7	0.9812	0.98268	21.7	2.17876	2.17835
29.72	1.53951	1.53746	21.72	0.99072	0.98255	21.72	2.17753	2.17891
29.74	1.53191	1.53689	21.74	0.99228	0.98241	21.74	2.18433	2.17938
29.76	1.53683	1.53664	21.76	0.97381	0.98295	21.76	2.17441	2.17908
29.78	1.54055	1.53616	21.78	0.9752	0.98329	21.78	2.1699	2.17919
29.8	1.53394	1.53553	21.8	0.95968	0.98381	21.8	2.18064	2.17983
29.82	1.54	1.53527	21.82	0.97767	0.9845	21.82	2.17998	2.18033
29.84	1.53891	1.53468	21.84	0.98514	0.98476	21.84	2.17416	2.18086
29.86	1.53585	1.53434	21.86	0.98103	0.98463	21.86	2.2	2.18114
29.88	1.53618	1.53393	21.88	0.98218	0.98523	21.88	2.17433	2.1809
29.9	1.53689	1.53339	21.9	0.99302	0.98586	21.9	2.17974	2.18055
29.92	1.53169	1.53296	21.92	0.98555	0.98612	21.92	2.1726	2.18035
29.94	1.5306	1.53254	21.94	0.98965	0.98655	21.94	2.18163	2.17987
29.96	1.52688	1.53223	21.96	0.9853	0.98673	21.96	2.18327	2.17952
29.98	1.53098	1.53175	21.98	0.98793	0.98659	21.98	2.1699	2.17945
30	1.5324	1.53115	22	0.9867	0.98665	22	2.17916	2.17946
30.02	1.53011	1.53068	22.02	0.98473	0.98671	22.02	2.19237	2.17933
30.04	1.53257	1.53012	22.04	0.98095	0.98609	22.04	2.18474	2.1796
30.06	1.52207	1.5296	22.06	0.9899	0.98593	22.06	2.17523	2.17986
30.08	1.52748	1.52913	22.08	0.99589	0.98601	22.08	2.17753	2.18008
30.1	1.52595	1.52872	22.1	0.98407	0.98606	22.1	2.17162	2.17998
30.12	1.52885	1.52811	22.12	0.98736	0.98577	22.12	2.17433	2.17988
30.14	1.52726	1.52749	22.14	0.9913	0.98572	22.14	2.18811	2.1797
30.16	1.52316	1.52706	22.16	0.97487	0.98555	22.16	2.1717	2.17938
30.18	1.52918	1.52676	22.18	0.99811	0.98568	22.18	2.17424	2.17905
30.2	1.52721	1.52647	22.2	0.9867	0.98601	22.2	2.18655	2.17958
30.22	1.52705	1.52604	22.22	1	0.98594	22.22	2.18499	2.17952
30.24	1.5289	1.52555	22.24	0.99737	0.98617	22.24	2.18671	2.17897
30.26	1.52294	1.52469	22.26	0.98005	0.98651	22.26	2.19574	2.17891
30.28	1.52508	1.52385	22.28	0.98432	0.98659	22.28	2.18039	2.17806
30.3	1.52792	1.52337	22.3	0.97906	0.98656	22.3	2.16973	2.17723
30.32	1.523	1.52277	22.32	0.9812	0.98545	22.32	2.16161	2.17746
30.34	1.5265	1.52239	22.34	0.98571	0.98508	22.34	2.16407	2.17733
30.36	1.52125	1.52208	22.36	0.99121	0.98443	22.36	2.16743	2.17684
30.38	1.52256	1.52165	22.38	0.97323	0.98414	22.38	2.18327	2.17747
30.4	1.5218	1.52139	22.4	0.97405	0.9835	22.4	2.18548	2.17698
30.42	1.52136	1.52103	22.42	0.98079	0.98323	22.42	2.17794	2.17662
30.44	1.5177	1.52072	22.44	0.97783	0.983	22.44	2.18778	2.17587
30.46	1.51934	1.52037	22.46	0.98358	0.98319	22.46	2.18581	2.17574
30.48	1.51715	1.51993	22.48	0.99171	0.98315	22.48	2.17145	2.1755
30.5	1.523	1.51955	22.5	0.9752	0.98329	22.5	2.17613	2.17513
30.52	1.51857	1.5192	22.52	0.97619	0.98336	22.52	2.17744	2.17503
30.54	1.51562	1.51896	22.54	0.99212	0.98323	22.54	2.17154	2.17532
30.56	1.51912	1.51874	22.56	0.97898	0.98287	22.56	2.17334	2.17523
30.58	1.51688	1.51815	22.58	0.98021	0.98239	22.58	2.17113	2.17527
30.6	1.51649	1.51772	22.6	0.98153	0.98238	22.6	2.17063	2.17541
30.62	1.51999	1.51711	22.62	0.98957	0.98205	22.62	2.17088	2.17496
30.64	1.51775	1.51667	22.64	0.98103	0.98186	22.64	2.17277	2.17423
30.66	1.51819	1.51615	22.66	0.98046	0.98139	22.66	2.17228	2.17398
30.68	1.50922	1.51554	22.68	0.98424	0.98066	22.68	2.17088	2.1737
30.7	1.5078	1.51523	22.7	0.98637	0.98072	22.7	2.16432	2.17332
30.72	1.50807	1.51495	22.72	0.98235	0.98049	22.72	2.16637	2.17331
30.74	1.51283	1.51452	22.74	0.98177	0.98022	22.74	2.1813	2.17346
30.76	1.51852	1.51419	22.76	0.98062	0.98011	22.76	2.17228	2.17345
30.78	1.52349	1.51362	22.78	0.96888	0.97958	22.78	2.19008	2.17399
30.8	1.5172	1.51347	22.8	0.96987	0.97909	22.8	2.18614	2.17387
30.82	1.51545	1.51333	22.82	0.98645	0.97857	22.82	2.15923	2.17311
30.84	1.51474	1.51277	22.84	0.97586	0.97801	22.84	2.16899	2.1723
30.86	1.51294	1.51251	22.86	0.99236	0.97728	22.86	2.17449	2.17143
30.88	1.51507	1.51191	22.88	0.97561	0.9771	22.88	2.16235	2.17127
30.9	1.51026	1.5117	22.9	0.98801	0.97614	22.9	2.17572	2.17125
30.92	1.5154	1.51121	22.92	0.98752	0.97508	22.92	2.17654	2.17099
30.94	1.50944	1.51095	22.94	0.97964	0.97453	22.94	2.18327	2.17055
30.96	1.509	1.51046	22.96	0.96872	0.97394	22.96	2.17162	2.17059
30.98	1.50785	1.51012	22.98	0.96962	0.97297	22.98	2.1781	2.17071
31	1.50911	1.50963	23	0.96395	0.97267	23	2.16858	2.17043
31.02	1.50993	1.50922	23.02	0.96207	0.97195	23.02	2.16637	2.17027
31.04	1.50375	1.509	23.04	0.96363	0.97097	23.04	2.16703	2.17023
31.06	1.50528	1.50837	23.06	0.96453	0.97041	23.06	2.17351	2.1697
31.08	1.5067	1.50786	23.08	0.97635	0.9695	23.08	2.15882	2.16909
31.1	1.50545	1.50709	23.1	0.96634	0.96871	23.1	2.15448	2.1687
31.12	1.51015	1.50656	23.12	0.96445	0.96768	23.12	2.16571	2.16828
31.14	1.50741	1.50622	23.14	0.96067	0.96704	23.14	2.17711	2.1675
31.16	1.50889	1.50587	23.16	0.97331	0.96577	23.16	2.17638	2.16691
31.18	1.50834	1.50567	23.18	0.96436	0.96497	23.18	2.16096	2.16643
31.2	1.50397	1.50496	23.2	0.95911	0.96405	23.2	2.16497	2.16582
31.22	1.50085	1.50409	23.22	0.95574	0.963	23.22	2.16374	2.16501
31.24	1.50583	1.50352	23.24	0.97093	0.96225	23.24	2.1571	2.16413
31.26	1.50485	1.50302	23.26	0.96527	0.96173	23.26	2.16407	2.16376
31.28	1.50813	1.50263	23.28	0.96182	0.96044	23.28	2.15603	2.1628
31.3	1.49517	1.50256	23.3	0.96322	0.95954	23.3	2.16374	2.16247
31.32	1.49708	1.50227	23.32	0.95714	0.95873	23.32	2.17547	2.16214
31.34	1.50681	1.50212	23.34	0.95845	0.95796	23.34	2.16768	2.16159
31.36	1.50036	1.50188	23.36	0.96765	0.95674	23.36	2.17047	2.16105
31.38	1.50802	1.50164	23.38	0.95443	0.95671	23.38	2.14553	2.16005
31.4	1.49577	1.50136	23.4	0.96182	0.95605	23.4	2.15349	2.15866
31.42	1.50468	1.50087	23.42	0.96363	0.95598	23.42	2.16448	2.15781
31.44	1.49615	1.50079	23.44	0.95098	0.95585	23.44	2.16374	2.15683
31.46	1.5002	1.50026	23.46	0.94556	0.95535	23.46	2.15817	2.15616
31.48	1.49549	1.49978	23.48	0.96231	0.95477	23.48	2.15464	2.15544
31.5	1.4979	1.49947	23.5	0.94745	0.95363	23.5	2.15292	2.155
31.52	1.50129	1.49937	23.52	0.94277	0.95265	23.52	2.15103	2.15409
31.54	1.49003	1.49915	23.54	0.94876	0.95162	23.54	2.14644	2.15327
31.56	1.50036	1.49886	23.56	0.94909	0.9508	23.56	2.15562	2.15283
31.58	1.49981	1.49872	23.58	0.94696	0.94976	23.58	2.15907	2.15211
31.6	1.50824	1.49848	23.6	0.94178	0.94933	23.6	2.14816	2.15122
31.62	1.50063	1.49825	23.62	0.94942	0.94831	23.62	2.1457	2.15011
31.64	1.49823	1.498	23.64	0.94425	0.94758	23.64	2.15652	2.1495
31.66	1.49719	1.49758	23.66	0.95747	0.94709	23.66	2.15087	2.14875
31.68	1.4926	1.49745	23.68	0.9408	0.9465	23.68	2.14447	2.14836
31.7	1.5008	1.49747	23.7	0.94827	0.9453	23.7	2.14537	2.14721
31.72	1.50479	1.49715	23.72	0.95689	0.94404	23.72	2.14217	2.146
31.74	1.49407	1.49697	23.74	0.94384	0.94277	23.74	2.14307	2.14483
31.76	1.49555	1.49681	23.76	0.93489	0.94189	23.76	2.13864	2.14399
31.78	1.49801	1.49643	23.78	0.96051	0.9409	23.78	2.1484	2.14277
31.8	1.49358	1.49654	23.8	0.93612	0.94007	23.8	2.14603	2.1415
31.82	1.49664	1.49626	23.82	0.93004	0.93924	23.82	2.14455	2.14066
31.84	1.49041	1.49568	23.84	0.94425	0.93787	23.84	2.12199	2.13995
31.86	1.49276	1.4954	23.86	0.95082	0.93686	23.86	2.1256	2.1392
31.88	1.49128	1.49515	23.88	0.92881	0.93611	23.88	2.14455	2.1385
31.9	1.49517	1.49513	23.9	0.93275	0.93486	23.9	2.14553	2.13762
31.92	1.49867	1.49472	23.92	0.92503	0.93394	23.92	2.13979	2.1369
31.94	1.49101	1.49438	23.94	0.92717	0.93321	23.94	2.14594	2.13638
31.96	1.5014	1.49377	23.96	0.93275	0.93196	23.96	2.14471	2.13576
31.98	1.50107	1.49341	23.98	0.9238	0.93055	23.98	2.1361	2.13521
32	1.49506	1.49267	24	0.94335	0.92962	24	2.1329	2.13445
32.02	1.48932	1.49227	24.02	0.93226	0.92819	24.02	2.13987	2.1338
32.04	1.49435	1.49189	24.04	0.93045	0.92696	24.04	2.13421	2.13297
32.06	1.49041	1.49131	24.06	0.92257	0.92589	24.06	2.1197	2.1317
32.08	1.48571	1.49111	24.08	0.92914	0.92486	24.08	2.13454	2.13059
32.1	1.48926	1.49074	24.1	0.9197	0.92357	24.1	2.12429	2.12968
32.12	1.48724	1.49069	24.12	0.9293	0.92209	24.12	2.12347	2.12896
32.14	1.49309	1.49033	24.14	0.91674	0.92092	24.14	2.11362	2.12781
32.16	1.49703	1.49008	24.16	0.90032	0.91971	24.16	2.12864	2.12693
32.18	1.49035	1.48969	24.18	0.91354	0.91918	24.18	2.11682	2.12604
32.2	1.48456	1.48892	24.2	0.92487	0.91845	24.2	2.12634	2.12452
32.22	1.49188	1.48864	24.22	0.92159	0.9176	24.22	2.13266	2.12331
32.24	1.48352	1.48859	24.24	0.9165	0.91713	24.24	2.13102	2.12248
32.26	1.4868	1.48804	24.26	0.91847	0.91669	24.26	2.11207	2.12118
32.28	1.49375	1.48764	24.28	0.91707	0.91572	24.28	2.13061	2.11969
32.3	1.4809	1.48725	24.3	0.90779	0.91548	24.3	2.12437	2.11888
32.32	1.4798	1.48683	24.32	0.90746	0.9148	24.32	2.11691	2.1177
32.34	1.48964	1.48668	24.34	0.91937	0.913	24.34	2.12576	2.11678
32.36	1.4897	1.48617	24.36	0.90837	0.91204	24.36	2.12216	2.11532
32.38	1.48215	1.48571	24.38	0.90853	0.91171	24.38	2.12601	2.11366
32.4	1.48161	1.48521	24.4	0.91247	0.91107	24.4	2.10641	2.11248
32.42	1.48177	1.48486	24.42	0.90919	0.91023	24.42	2.10452	2.11108
32.44	1.48806	1.48455	24.44	0.90541	0.90927	24.44	2.10731	2.10989
32.46	1.48932	1.48422	24.46	0.9105	0.90824	24.46	2.10993	2.10869
32.48	1.48456	1.48419	24.48	0.91009	0.90793	24.48	2.10148	2.10754
32.5	1.49303	1.48416	24.5	0.91116	0.90663	24.5	2.10345	2.10616
32.52	1.48423	1.48395	24.52	0.91518	0.90585	24.52	2.0955	2.10499
32.54	1.48664	1.48358	24.54	0.90336	0.90515	24.54	2.09665	2.10409
32.56	1.48139	1.48336	24.56	0.90229	0.90407	24.56	2.10436	2.10315
32.58	1.47674	1.48317	24.58	0.90098	0.90277	24.58	2.10797	2.10196
32.6	1.48177	1.4828	24.6	0.90738	0.90134	24.6	2.10616	2.10117
32.62	1.47947	1.48258	24.62	0.90902	0.90033	24.62	2.08754	2.09993
32.64	1.48325	1.48228	24.64	0.90722	0.89946	24.64	2.09689	2.09866
32.66	1.47718	1.48184	24.66	0.90451	0.89794	24.66	2.09804	2.09701
32.68	1.48007	1.4818	24.68	0.8958	0.89591	24.68	2.09304	2.09569
32.7	1.48866	1.48171	24.7	0.88488	0.89431	24.7	2.10788	2.09511
32.72	1.4804	1.48144	24.72	0.89507	0.89317	24.72	2.09886	2.09408
32.74	1.47767	1.48122	24.74	0.89203	0.89131	24.74	2.08114	2.09297
32.76	1.4845	1.48083	24.76	0.87815	0.89004	24.76	2.09599	2.09233
32.78	1.48095	1.48033	24.78	0.88431	0.88864	24.78	2.09747	2.09068
32.8	1.48412	1.48021	24.8	0.88505	0.88775	24.8	2.08352	2.08977
32.82	1.48111	1.47984	24.82	0.87585	0.88579	24.82	2.0941	2.08873
32.84	1.47439	1.47946	24.84	0.90722	0.88426	24.84	2.08377	2.08746
32.86	1.48002	1.47915	24.86	0.89531	0.88283	24.86	2.07638	2.08674
32.88	1.48002	1.47909	24.88	0.88291	0.88146	24.88	2.08163	2.0862
32.9	1.47986	1.4788	24.9	0.8706	0.87999	24.9	2.08213	2.08571
32.92	1.47882	1.47841	24.92	0.87881	0.87872	24.92	2.09205	2.08466
32.94	1.4815	1.47796	24.94	0.87257	0.87724	24.94	2.08065	2.08357
32.96	1.47543	1.47775	24.96	0.87413	0.87539	24.96	2.08828	2.08258
32.98	1.47543	1.47749	24.98	0.85147	0.87397	24.98	2.08844	2.08149
33	1.47696	1.47726	25	0.87216	0.87272	25	2.09049	2.08027
33.02	1.47811	1.4775	25.02	0.8738	0.87139	25.02	2.08131	2.07893
33.04	1.47811	1.4773	25.04	0.86009	0.87008	25.04	2.08016	2.07762
33.06	1.47876	1.47714	25.06	0.87019	0.86874	25.06	2.07704	2.07592
33.08	1.47411	1.47704	25.08	0.86879	0.86695	25.08	2.06974	2.07447
33.1	1.47472	1.47671	25.1	0.88045	0.86563	25.1	2.06917	2.07322
33.12	1.47231	1.47642	25.12	0.85615	0.86481	25.12	2.0736	2.07215
33.14	1.47215	1.47601	25.14	0.8591	0.86403	25.14	2.07327	2.07087
33.16	1.48325	1.47576	25.16	0.86772	0.86293	25.16	2.07499	2.06948
33.18	1.47559	1.47529	25.18	0.866	0.8617	25.18	2.07909	2.06822
33.2	1.47122	1.47489	25.2	0.86115	0.86029	25.2	2.03947	2.06677
33.22	1.47056	1.47479	25.22	0.85582	0.85842	25.22	2.06014	2.06573
33.24	1.47641	1.47459	25.24	0.87815	0.85679	25.24	2.07023	2.06469
33.26	1.47384	1.47419	25.26	0.85418	0.85568	25.26	2.05375	2.06271
33.28	1.4815	1.47404	25.28	0.86001	0.85394	25.28	2.06859	2.06149
33.3	1.47674	1.47369	25.3	0.83956	0.85268	25.3	2.06318	2.06025
33.32	1.47307	1.4735	25.32	0.86469	0.85167	25.32	2.06351	2.05895
33.34	1.47072	1.47334	25.34	0.84859	0.85031	25.34	2.06506	2.05759
33.36	1.47789	1.47302	25.36	0.85664	0.85015	25.36	2.05662	2.05586
33.38	1.47062	1.47278	25.38	0.84284	0.84958	25.38	2.04743	2.05432
33.4	1.47034	1.4725	25.4	0.84432	0.84864	25.4	2.05014	2.05297
33.42	1.47215	1.47224	25.42	0.83964	0.84746	25.42	2.04948	2.05139
33.44	1.47384	1.47206	25.44	0.84219	0.84646	25.44	2.04669	2.05036
33.46	1.47226	1.47191	25.46	0.85048	0.84528	25.46	2.04415	2.04923
33.48	1.47646	1.47132	25.48	0.8412	0.84427	25.48	2.04866	2.04783
33.5	1.47144	1.47106	25.5	0.83422	0.84225	25.5	2.04398	2.04619
33.52	1.46444	1.47068	25.52	0.83784	0.84099	25.52	2.04858	2.04498
33.54	1.4704	1.47025	25.54	0.84317	0.8397	25.54	2.03726	2.04366
33.56	1.47226	1.4701	25.56	0.83291	0.83793	25.56	2.04989	2.04266
33.58	1.46504	1.46989	25.58	0.84785	0.83675	25.58	2.04899	2.04149
33.6	1.46629	1.46976	25.6	0.8316	0.83512	25.6	2.04726	2.04004
33.62	1.46892	1.46945	25.62	0.8201	0.83411	25.62	2.04046	2.03858
33.64	1.47034	1.46906	25.64	0.81977	0.83269	25.64	2.027	2.0373
33.66	1.46859	1.46857	25.66	0.82954	0.83069	25.66	2.03685	2.03634
33.68	1.46974	1.46841	25.68	0.83422	0.8292	25.68	2.03299	2.03525
33.7	1.46968	1.46807	25.7	0.83365	0.82816	25.7	2.03299	2.03441
33.72	1.46914	1.46775	25.72	0.84013	0.82655	25.72	2.03406	2.03254
33.74	1.46427	1.46722	25.74	0.84457	0.82494	25.74	2.02602	2.03124
33.76	1.46744	1.46675	25.76	0.827	0.82365	25.76	2.03964	2.03022
33.78	1.46602	1.46625	25.78	0.83488	0.82208	25.78	2.02807	2.02853
33.8	1.46941	1.4662	25.8	0.82478	0.82078	25.8	2.0307	2.02758
33.82	1.46826	1.4657	25.82	0.81608	0.81885	25.82	2.01815	2.02652
33.84	1.46471	1.46527	25.84	0.81706	0.8178	25.84	2.02979	2.02549
33.86	1.4623	1.465	25.86	0.8077	0.81594	25.86	2.03316	2.02394
33.88	1.46422	1.46493	25.88	0.81156	0.81444	25.88	2.0179	2.0226
33.9	1.46569	1.46456	25.9	0.81279	0.81258	25.9	2.01412	2.02115
33.92	1.46515	1.46423	25.92	0.80688	0.81069	25.92	2.02028	2.01977
33.94	1.4611	1.46403	25.94	0.80721	0.80894	25.94	2.01117	2.01832
33.96	1.46225	1.46399	25.96	0.80557	0.80729	25.96	2.00157	2.01674
33.98	1.47204	1.46391	25.98	0.79957	0.80608	25.98	2.01716	2.0152
34	1.46061	1.46398	26	0.80754	0.8046	26	2.02823	2.01363
34.02	1.46586	1.46395	26.02	0.79957	0.80318	26.02	2.01979	2.01261
34.04	1.46936	1.46364	26.04	0.80097	0.8016	26.04	2.01691	2.0112
34.06	1.46012	1.46343	26.06	0.80204	0.80028	26.06	2.00518	2.00961
34.08	1.46307	1.46325	26.08	0.7898	0.79867	26.08	2.00838	2.00842
34.1	1.45498	1.46288	26.1	0.80261	0.79771	26.1	2.01027	2.00702
34.12	1.46006	1.46271	26.12	0.7944	0.79623	26.12	2.00953	2.00572
34.14	1.45973	1.46262	26.14	0.78225	0.79431	26.14	2.00871	2.00405
34.16	1.46159	1.46254	26.16	0.80269	0.79244	26.16	1.99747	2.00237
34.18	1.46236	1.46244	26.18	0.79448	0.79116	26.18	2.00395	2.00104
34.2	1.46154	1.46216	26.2	0.77658	0.78978	26.2	2.0019	1.9999
34.22	1.45591	1.46196	26.22	0.79005	0.78847	26.22	1.9951	1.99854
34.24	1.46126	1.46172	26.24	0.78364	0.78762	26.24	1.99222	1.9972
34.26	1.46526	1.4614	26.26	0.79719	0.78691	26.26	1.99198	1.99583
34.28	1.46498	1.46115	26.28	0.78545	0.78566	26.28	1.99756	1.99459
34.3	1.45804	1.4608	26.3	0.78151	0.78484	26.3	1.98681	1.99319
34.32	1.47094	1.46067	26.32	0.78126	0.78417	26.32	1.98443	1.99203
34.34	1.46673	1.46062	26.34	0.77535	0.783	26.34	1.98271	1.99043
34.36	1.45957	1.46046	26.36	0.788	0.782	26.36	2.00445	1.98961
34.38	1.46044	1.45996	26.38	0.78512	0.78053	26.38	1.99083	1.98876
34.4	1.46389	1.45964	26.4	0.78553	0.77945	26.4	1.98542	1.98742
34.42	1.46296	1.45955	26.42	0.78882	0.77839	26.42	1.98394	1.98606
34.44	1.46072	1.45962	26.44	0.78003	0.77707	26.44	1.98525	1.98458
34.46	1.45749	1.45935	26.46	0.77921	0.7757	26.46	1.9864	1.98272
34.48	1.45705	1.45915	26.48	0.77322	0.77442	26.48	1.9823	1.98108
34.5	1.45678	1.45933	26.5	0.77412	0.77311	26.5	1.98763	1.98006
34.52	1.45503	1.45911	26.52	0.76386	0.77223	26.52	1.96335	1.97925
34.54	1.45722	1.45926	26.54	0.7719	0.77108	26.54	1.97943	1.97843
34.56	1.45886	1.45939	26.56	0.76895	0.76973	26.56	1.97401	1.9778
34.58	1.46083	1.45918	26.58	0.76911	0.76855	26.58	1.97246	1.97654
34.6	1.46028	1.45918	26.6	0.76279	0.76701	26.6	1.98033	1.97546
34.62	1.45416	1.45876	26.62	0.76558	0.7657	26.62	1.97803	1.97424
34.64	1.45323	1.45856	26.64	0.76788	0.76393	26.64	1.9864	1.97349
34.66	1.45372	1.45816	26.66	0.76459	0.76212	26.66	1.97434	1.97261
34.68	1.45219	1.45787	26.68	0.75277	0.76065	26.68	1.97221	1.9713
34.7	1.45941	1.45778	26.7	0.76049	0.7595	26.7	1.96122	1.97037
34.72	1.4576	1.45751	26.72	0.75942	0.75778	26.72	1.9677	1.96976
34.74	1.45935	1.45712	26.74	0.75211	0.75668	26.74	1.96844	1.96861
34.76	1.45771	1.45694	26.76	0.75523	0.75523	26.76	1.9613	1.96752
34.78	1.45853	1.45684	26.78	0.75893	0.7541	26.78	1.9718	1.96617
34.8	1.46148	1.45664	26.8	0.7554	0.75282	26.8	1.9677	1.9653
34.82	1.45842	1.45628	26.82	0.74169	0.75109	26.82	1.96343	1.96369
34.84	1.45541	1.45647	26.84	0.75006	0.74928	26.84	1.96622	1.96195
34.86	1.45569	1.45643	26.86	0.74481	0.74714	26.86	1.95129	1.96069
34.88	1.46531	1.45639	26.88	0.75162	0.74542	26.88	1.95671	1.96002
34.9	1.46258	1.45626	26.9	0.74136	0.74379	26.9	1.95851	1.959
34.92	1.45678	1.45608	26.92	0.74128	0.74238	26.92	1.95523	1.95796
34.94	1.45087	1.45592	26.94	0.74399	0.74123	26.94	1.96614	1.9568
34.96	1.45738	1.45557	26.96	0.74645	0.73961	26.96	1.97237	1.95575
34.98	1.45612	1.45531	26.98	0.74177	0.73811	26.98	1.9558	1.95489
35	1.45323	1.4551	27	0.73569	0.73649	27	1.94859	1.95397
35.02	1.45596	1.4548	27.02	0.72789	0.73502	27.02	1.95482	1.95294
35.04	1.44798	1.45442	27.04	0.72674	0.7333	27.04	1.94875	1.95124
35.06	1.45208	1.4541	27.06	0.73364	0.73187	27.06	1.94046	1.94983
35.08	1.45432	1.45381	27.08	0.72814	0.73023	27.08	1.9499	1.94888
35.1	1.4494	1.45357	27.1	0.7265	0.72851	27.1	1.94703	1.94815
35.12	1.45448	1.45325	27.12	0.73052	0.72689	27.12	1.95498	1.94682
35.14	1.45115	1.45284	27.14	0.73906	0.72548	27.14	1.94022	1.94602
35.16	1.45678	1.45247	27.16	0.72765	0.72436	27.16	1.94424	1.94568
35.18	1.45525	1.45203	27.18	0.73725	0.72297	27.18	1.94875	1.94484
35.2	1.4488	1.45145	27.2	0.71902	0.72107	27.2	1.94284	1.94409
35.22	1.45372	1.45113	27.22	0.71829	0.71979	27.22	1.92988	1.9432
35.24	1.45115	1.45087	27.24	0.70671	0.71865	27.24	1.94038	1.94175
35.26	1.44847	1.45064	27.26	0.70909	0.71723	27.26	1.93489	1.94104
35.28	1.44918	1.45028	27.28	0.70983	0.7158	27.28	1.94268	1.93973
35.3	1.4529	1.44983	27.3	0.70178	0.71476	27.3	1.93251	1.93877
35.32	1.45104	1.44971	27.32	0.71057	0.71374	27.32	1.94711	1.9381
35.34	1.44546	1.44941	27.34	0.71163	0.71206	27.34	1.9508	1.93728
35.36	1.45	1.44896	27.36	0.71607	0.71087	27.36	1.93267	1.93646
35.38	1.44251	1.44871	27.38	0.715	0.70931	27.38	1.93489	1.93533
35.4	1.44497	1.44869	27.4	0.7109	0.70793	27.4	1.93538	1.93433
35.42	1.45033	1.44859	27.42	0.70474	0.70668	27.42	1.93128	1.93317
35.44	1.44923	1.44855	27.44	0.69989	0.70523	27.44	1.93382	1.93208
35.46	1.4541	1.44822	27.46	0.70843	0.70436	27.46	1.93193	1.93117
35.48	1.44858	1.44818	27.48	0.70498	0.70353	27.48	1.92726	1.93091
35.5	1.44524	1.44813	27.5	0.70392	0.70252	27.5	1.92513	1.93004
35.52	1.44732	1.44786	27.52	0.70039	0.70118	27.52	1.93538	1.92894
35.54	1.44738	1.44752	27.54	0.69809	0.6996	27.54	1.93456	1.92804
35.56	1.44699	1.44705	27.56	0.69538	0.69793	27.56	1.94194	1.92681
35.58	1.44705	1.4468	27.58	0.7008	0.69651	27.58	1.9216	1.92572
35.6	1.44743	1.44663	27.6	0.70531	0.69504	27.6	1.91044	1.92471
35.62	1.45038	1.44641	27.62	0.69694	0.69397	27.62	1.93874	1.92389
35.64	1.44765	1.44622	27.64	0.69316	0.69255	27.64	1.92086	1.92315
35.66	1.44382	1.44598	27.66	0.68577	0.69153	27.66	1.91479	1.92178
35.68	1.44568	1.44591	27.68	0.69291	0.69035	27.68	1.92045	1.92038
35.7	1.44798	1.44579	27.7	0.69956	0.68963	27.7	1.9152	1.9192
35.72	1.44595	1.4455	27.72	0.68676	0.68835	27.72	1.90716	1.91842
35.74	1.44196	1.44548	27.74	0.6815	0.68708	27.74	1.93226	1.91739
35.76	1.44196	1.44533	27.76	0.6829	0.6855	27.76	1.90856	1.91654
35.78	1.44486	1.44505	27.78	0.68676	0.68427	27.78	1.9216	1.91556
35.8	1.44923	1.44453	27.8	0.67797	0.68286	27.8	1.92143	1.91466
35.82	1.44174	1.44431	27.82	0.67403	0.68073	27.82	1.90847	1.91376
35.84	1.44524	1.44422	27.84	0.68273	0.6791	27.84	1.90929	1.91351
35.86	1.44803	1.44401	27.86	0.67386	0.67759	27.86	1.91216	1.91274
35.88	1.44185	1.44399	27.88	0.68142	0.67645	27.88	1.90691	1.91201
35.9	1.44415	1.44363	27.9	0.68446	0.675	27.9	1.90593	1.91119
35.92	1.44601	1.4433	27.92	0.67074	0.67328	27.92	1.91257	1.91033
35.94	1.43939	1.44305	27.94	0.67781	0.67169	27.94	1.90741	1.90938
35.96	1.44262	1.44269	27.96	0.66032	0.67026	27.96	1.91315	1.90844
35.98	1.43896	1.44276	27.98	0.66089	0.66883	27.98	1.90011	1.9079
36	1.43764	1.44258	28	0.66229	0.66775	28	1.90536	1.90683
36.02	1.44196	1.44221	28.02	0.66746	0.66627	28.02	1.90593	1.90537
36.04	1.44809	1.44196	28.04	0.66738	0.66499	28.04	1.90585	1.90461
36.06	1.44541	1.44157	28.06	0.66894	0.66358	28.06	1.91216	1.90416
36.08	1.44158	1.44136	28.08	0.66787	0.66204	28.08	1.89847	1.90357
36.1	1.44114	1.44112	28.1	0.665	0.66058	28.1	1.90445	1.90257
36.12	1.43742	1.44081	28.12	0.64866	0.65975	28.12	1.89461	1.90126
36.14	1.44109	1.44067	28.14	0.66385	0.65876	28.14	1.90019	1.90075
36.16	1.4395	1.44052	28.16	0.66097	0.65762	28.16	1.90782	1.90019
36.18	1.43988	1.44007	28.18	0.65736	0.65647	28.18	1.91487	1.89948
36.2	1.44076	1.43987	28.2	0.65293	0.65552	28.2	1.91553	1.89881
36.22	1.44021	1.43969	28.22	0.6549	0.65472	28.22	1.89838	1.89807
36.24	1.43595	1.43935	28.24	0.65399	0.65373	28.24	1.8924	1.89703
36.26	1.4371	1.4388	28.26	0.65137	0.65266	28.26	1.89494	1.89678
36.28	1.43906	1.43845	28.28	0.63913	0.65182	28.28	1.8924	1.89544
36.3	1.44803	1.43829	28.3	0.64307	0.65092	28.3	1.89781	1.89479
36.32	1.4436	1.43825	28.32	0.65777	0.65007	28.32	1.88674	1.89399
36.34	1.43759	1.43792	28.34	0.64973	0.64904	28.34	1.87755	1.89319
36.36	1.43578	1.43769	28.36	0.64611	0.64791	28.36	1.9006	1.89234
36.38	1.43261	1.43748	28.38	0.63831	0.64658	28.38	1.88255	1.89179
36.4	1.43518	1.43725	28.4	0.64866	0.64565	28.4	1.88633	1.89122
36.42	1.43524	1.43711	28.42	0.65662	0.64492	28.42	1.8883	1.89034
36.44	1.43737	1.43695	28.44	0.64849	0.6442	28.44	1.88715	1.88964
36.46	1.44038	1.43658	28.46	0.6379	0.64347	28.46	1.89002	1.88874
36.48	1.43103	1.43626	28.48	0.64677	0.64263	28.48	1.87386	1.88805
36.5	1.43398	1.43588	28.5	0.63248	0.64166	28.5	1.88608	1.88666
36.52	1.43649	1.43547	28.52	0.64587	0.64046	28.52	1.89789	1.88544
36.54	1.43409	1.43516	28.54	0.63667	0.63961	28.54	1.88641	1.88477
36.56	1.43896	1.43508	28.56	0.63963	0.63853	28.56	1.87632	1.88391
36.58	1.43267	1.43496	28.58	0.64242	0.63756	28.58	1.891	1.88289
36.6	1.4331	1.43478	28.6	0.64792	0.63662	28.6	1.88756	1.88176
36.62	1.43578	1.43456	28.62	0.63396	0.63578	28.62	1.88657	1.88068
36.64	1.43354	1.43426	28.64	0.63306	0.63454	28.64	1.88936	1.8791
36.66	1.43108	1.43382	28.66	0.63609	0.63393	28.66	1.87517	1.87747
36.68	1.43764	1.43345	28.68	0.62895	0.63306	28.68	1.8723	1.87623
36.7	1.43059	1.43314	28.7	0.62977	0.6319	28.7	1.87533	1.87536
36.72	1.43239	1.43281	28.72	0.63371	0.63073	28.72	1.87107	1.87455
36.74	1.43578	1.43259	28.74	0.62953	0.62961	28.74	1.87099	1.87324
36.76	1.44005	1.43221	28.76	0.62756	0.62875	28.76	1.86828	1.87169
36.78	1.43299	1.43194	28.78	0.62049	0.62772	28.78	1.88247	1.87052
36.8	1.42906	1.43178	28.8	0.62698	0.62609	28.8	1.87271	1.86899
36.82	1.42895	1.43186	28.82	0.61672	0.62435	28.82	1.87935	1.8677
36.84	1.43125	1.43181	28.84	0.61729	0.62367	28.84	1.86672	1.86587
36.86	1.4307	1.43148	28.86	0.62961	0.62285	28.86	1.86721	1.86385
36.88	1.43382	1.43106	28.88	0.62977	0.6215	28.88	1.85827	1.86244
36.9	1.42878	1.43051	28.9	0.626	0.61994	28.9	1.84982	1.86064
36.92	1.42681	1.43011	28.92	0.62526	0.61854	28.92	1.85614	1.8589
36.94	1.42971	1.42978	28.94	0.61212	0.61749	28.94	1.85384	1.85712
36.96	1.42999	1.42945	28.96	0.62	0.61648	28.96	1.85311	1.85534
36.98	1.43103	1.42909	28.98	0.60514	0.61501	28.98	1.84974	1.8535
37	1.42938	1.42858	29	0.60686	0.61391	29	1.85852	1.85107
37.02	1.42818	1.42811	29.02	0.61409	0.61243	29.02	1.85655	1.84904
37.04	1.42835	1.42775	29.04	0.60654	0.61133	29.04	1.83547	1.84777
37.06	1.42714	1.4273	29.06	0.61393	0.60968	29.06	1.83777	1.84604
37.08	1.4266	1.42706	29.08	0.61352	0.60815	29.08	1.84753	1.84377
37.1	1.42474	1.42666	29.1	0.61269	0.60679	29.1	1.83522	1.84223
37.12	1.42485	1.42623	29.12	0.60727	0.60583	29.12	1.83572	1.84005
37.14	1.42304	1.42588	29.14	0.60333	0.60438	29.14	1.83965	1.83821
37.16	1.43119	1.42563	29.16	0.59496	0.60313	29.16	1.84474	1.83672
37.18	1.42818	1.42523	29.18	0.59989	0.60149	29.18	1.83842	1.83488
37.2	1.42611	1.42491	29.2	0.60637	0.60038	29.2	1.83293	1.83274
37.22	1.42785	1.42419	29.22	0.60177	0.59937	29.22	1.83276	1.83115
37.24	1.42397	1.42377	29.24	0.60202	0.59833	29.24	1.8326	1.82906
37.26	1.42463	1.42364	29.26	0.59077	0.59701	29.26	1.83243	1.82711
37.28	1.4208	1.42357	29.28	0.59241	0.59568	29.28	1.81947	1.82535
37.3	1.41801	1.42312	29.3	0.59833	0.59375	29.3	1.82587	1.82395
37.32	1.41834	1.42286	29.32	0.60481	0.59237	29.32	1.82103	1.82245
37.34	1.41911	1.42255	29.34	0.58256	0.59067	29.34	1.82645	1.82123
37.36	1.42244	1.42241	29.36	0.57722	0.58915	29.36	1.81964	1.81972
37.38	1.42364	1.42211	29.38	0.58913	0.5878	29.38	1.8198	1.818
37.4	1.42441	1.42192	29.4	0.58683	0.58665	29.4	1.81258	1.81602
37.42	1.42151	1.42163	29.42	0.59044	0.58592	29.42	1.81061	1.81395
37.44	1.4184	1.4213	29.44	0.58773	0.58493	29.44	1.81094	1.8123
37.46	1.41971	1.42109	29.46	0.57862	0.58349	29.46	1.8075	1.81028
37.48	1.42479	1.4208	29.48	0.58223	0.58273	29.48	1.81029	1.80837
37.5	1.42058	1.42059	29.5	0.57763	0.58099	29.5	1.81234	1.80714
37.52	1.42168	1.4203	29.52	0.57443	0.57956	29.52	1.80865	1.80598
37.54	1.42031	1.42007	29.54	0.57246	0.57812	29.54	1.79421	1.80513
37.56	1.42102	1.41989	29.56	0.58174	0.5766	29.56	1.79675	1.80339
37.58	1.41938	1.41971	29.58	0.58108	0.57542	29.58	1.80282	1.80168
37.6	1.41829	1.41939	29.6	0.57878	0.57403	29.6	1.79208	1.80017
37.62	1.41965	1.41914	29.62	0.57238	0.573	29.62	1.81111	1.79827
37.64	1.41949	1.41891	29.64	0.57591	0.57166	29.64	1.80159	1.79694
37.66	1.41386	1.41835	29.66	0.5677	0.57015	29.66	1.79388	1.7955
37.68	1.4155	1.41815	29.68	0.58502	0.56863	29.68	1.79191	1.79401
37.7	1.41949	1.41804	29.7	0.56014	0.56734	29.7	1.7988	1.79266
37.72	1.42714	1.4178	29.72	0.55522	0.56612	29.72	1.78272	1.79107
37.74	1.42009	1.41786	29.74	0.55801	0.56497	29.74	1.79478	1.7899
37.76	1.41364	1.41762	29.76	0.56253	0.56407	29.76	1.79093	1.78846
37.78	1.4167	1.41732	29.78	0.56056	0.56224	29.78	1.78092	1.78724
37.8	1.42403	1.41698	29.8	0.57435	0.56084	29.8	1.78371	1.78574
37.82	1.41457	1.41658	29.82	0.56294	0.55975	29.82	1.77903	1.78415
37.84	1.41544	1.41615	29.84	0.56376	0.55894	29.84	1.77764	1.78263
37.86	1.41107	1.4158	29.86	0.55661	0.55784	29.86	1.77633	1.78144
37.88	1.41593	1.41544	29.88	0.564	0.55655	29.88	1.78568	1.78022
37.9	1.41566	1.41521	29.9	0.55973	0.55555	29.9	1.78814	1.7788
37.92	1.41473	1.41494	29.92	0.54266	0.55455	29.92	1.78379	1.77719
37.94	1.41364	1.41463	29.94	0.5507	0.55401	29.94	1.77666	1.77588
37.96	1.41178	1.41422	29.96	0.55292	0.55304	29.96	1.78847	1.77437
37.98	1.41506	1.41383	29.98	0.53683	0.55167	29.98	1.78773	1.77281
38	1.41375	1.41367	30	0.55366	0.5507	30	1.76156	1.77153
38.02	1.41566	1.41336	30.02	0.54339	0.54978	30.02	1.76821	1.77053
38.04	1.41293	1.41311	30.04	0.55095	0.5486	30.04	1.75656	1.76953
38.06	1.41112	1.4128	30.06	0.54635	0.54718	30.06	1.7646	1.768
38.08	1.40959	1.41249	30.08	0.54224	0.54619	30.08	1.76411	1.76659
38.1	1.41396	1.41217	30.1	0.55054	0.54536	30.1	1.76788	1.76537
38.12	1.40954	1.41185	30.12	0.53929	0.54448	30.12	1.7705	1.76389
38.14	1.4079	1.41158	30.14	0.54569	0.54363	30.14	1.75041	1.76305
38.16	1.41736	1.4112	30.16	0.54898	0.54309	30.16	1.75738	1.76195
38.18	1.4144	1.41066	30.18	0.54183	0.54245	30.18	1.76599	1.76044
38.2	1.40904	1.41013	30.2	0.53822	0.54216	30.2	1.75705	1.75892
38.22	1.41233	1.40984	30.22	0.54364	0.54119	30.22	1.76181	1.75777
38.24	1.40369	1.40975	30.24	0.53896	0.53991	30.24	1.74762	1.75603
38.26	1.40932	1.40952	30.26	0.53182	0.53881	30.26	1.75738	1.75492
38.28	1.41265	1.40921	30.28	0.55358	0.53756	30.28	1.75123	1.75374
38.3	1.41041	1.40892	30.3	0.54298	0.53631	30.3	1.74819	1.75224
38.32	1.4091	1.40898	30.32	0.54093	0.53567	30.32	1.75804	1.75086
38.34	1.40932	1.40868	30.34	0.54134	0.53476	30.34	1.75303	1.74961
38.36	1.40615	1.40839	30.36	0.53026	0.53395	30.36	1.74836	1.74809
38.38	1.40932	1.40804	30.38	0.53001	0.533	30.38	1.74376	1.74694
38.4	1.40626	1.40785	30.4	0.53083	0.53237	30.4	1.75164	1.74607
38.42	1.4085	1.40774	30.42	0.52944	0.53164	30.42	1.75295	1.74507
38.44	1.4073	1.40756	30.44	0.51696	0.53044	30.44	1.74171	1.74398
38.46	1.40718	1.40733	30.46	0.5296	0.52906	30.46	1.74918	1.74284
38.48	1.40713	1.4069	30.48	0.53527	0.52823	30.48	1.74877	1.7424
38.5	1.40489	1.4068	30.5	0.52656	0.52675	30.5	1.74335	1.74187
38.52	1.40555	1.4064	30.52	0.51983	0.52577	30.52	1.73695	1.74068
38.54	1.4044	1.40623	30.54	0.52492	0.52445	30.54	1.734	1.73997
38.56	1.40522	1.40592	30.56	0.53157	0.52332	30.56	1.73679	1.73898
38.58	1.40576	1.40563	30.58	0.52804	0.52202	30.58	1.73408	1.73803
38.6	1.40505	1.40546	30.6	0.52369	0.5208	30.6	1.73293	1.73723
38.62	1.40352	1.40517	30.62	0.52574	0.51949	30.62	1.73056	1.73631
38.64	1.40287	1.40502	30.64	0.51925	0.51881	30.64	1.72801	1.7358
38.66	1.40647	1.40464	30.66	0.51244	0.51803	30.66	1.72916	1.7347
38.68	1.40658	1.40459	30.68	0.50645	0.51758	30.68	1.73597	1.73398
38.7	1.40784	1.40445	30.7	0.51219	0.51678	30.7	1.73622	1.73363
38.72	1.40385	1.40405	30.72	0.51055	0.51611	30.72	1.73244	1.73284
38.74	1.40587	1.40389	30.74	0.51449	0.51544	30.74	1.73777	1.73236
38.76	1.40565	1.40337	30.76	0.50891	0.51462	30.76	1.73039	1.73156
38.78	1.40166	1.40308	30.78	0.51819	0.51343	30.78	1.73072	1.7308
38.8	1.40412	1.40274	30.8	0.51712	0.51319	30.8	1.73285	1.72979
38.82	1.40019	1.40237	30.82	0.51219	0.51242	30.82	1.73326	1.7287
38.84	1.40341	1.4021	30.84	0.51162	0.51167	30.84	1.72465	1.728
38.86	1.40434	1.40173	30.86	0.51014	0.51112	30.86	1.73334	1.72742
38.88	1.40155	1.40146	30.88	0.50858	0.51042	30.88	1.71907	1.72641
38.9	1.40073	1.4012	30.9	0.5053	0.5099	30.9	1.71924	1.72524
38.92	1.39751	1.40086	30.92	0.50587	0.50921	30.92	1.72859	1.72452
38.94	1.39822	1.4005	30.94	0.50333	0.50827	30.94	1.73146	1.72377
38.96	1.39866	1.40012	30.96	0.51769	0.50702	30.96	1.72908	1.72261
38.98	1.4033	1.39976	30.98	0.50185	0.50642	30.98	1.72055	1.72184
39	1.39532	1.39943	31	0.50677	0.50604	31	1.72719	1.72105
39.02	1.40412	1.39901	31.02	0.50587	0.50507	31.02	1.72629	1.72012
39.04	1.39898	1.39863	31.04	0.50817	0.50412	31.04	1.71686	1.71918
39.06	1.40166	1.39817	31.06	0.51006	0.50317	31.06	1.71358	1.71805
39.08	1.39915	1.3978	31.08	0.51326	0.50293	31.08	1.71965	1.71717
39.1	1.3928	1.39733	31.1	0.50825	0.50236	31.1	1.71407	1.71619
39.12	1.40046	1.39689	31.12	0.52221	0.50169	31.12	1.72358	1.71495
39.14	1.39089	1.39643	31.14	0.49093	0.50112	31.14	1.71481	1.71379
39.16	1.39603	1.39608	31.16	0.49938	0.50036	31.16	1.71472	1.71235
39.18	1.39362	1.39579	31.18	0.49183	0.4996	31.18	1.70759	1.71102
39.2	1.39401	1.39557	31.2	0.49667	0.49831	31.2	1.70267	1.70998
39.22	1.39767	1.39551	31.22	0.48731	0.49719	31.22	1.70882	1.70912
39.24	1.39297	1.39523	31.24	0.49183	0.4965	31.24	1.7025	1.70822
39.26	1.39521	1.39494	31.26	0.49224	0.49566	31.26	1.69766	1.70741
39.28	1.39259	1.39481	31.28	0.49709	0.4945	31.28	1.70447	1.70661
39.3	1.39756	1.39449	31.3	0.48731	0.49375	31.3	1.70685	1.70557
39.32	1.39701	1.39423	31.32	0.49766	0.49318	31.32	1.70603	1.70463
39.34	1.3928	1.39376	31.34	0.49733	0.49211	31.34	1.70308	1.70359
39.36	1.39652	1.39359	31.36	0.49314	0.49118	31.36	1.69405	1.70279
39.38	1.38952	1.39326	31.38	0.48789	0.49029	31.38	1.70308	1.70197
39.4	1.39155	1.39296	31.4	0.48042	0.4895	31.4	1.70406	1.70073
39.42	1.39067	1.39285	31.42	0.48567	0.48855	31.42	1.69676	1.69962
39.44	1.39368	1.39241	31.44	0.49347	0.4876	31.44	1.69988	1.6988
39.46	1.39286	1.3921	31.46	0.49158	0.48651	31.46	1.70324	1.6983
39.48	1.39259	1.39184	31.48	0.48091	0.48586	31.48	1.69799	1.69803
39.5	1.39122	1.39162	31.5	0.47902	0.48481	31.5	1.69996	1.69745
39.52	1.39209	1.39119	31.52	0.4915	0.48361	31.52	1.70078	1.69704
39.54	1.39122	1.39112	31.54	0.48436	0.48258	31.54	1.69479	1.69611
39.56	1.39253	1.3909	31.56	0.48978	0.48205	31.56	1.69758	1.69492
39.58	1.39023	1.39084	31.58	0.47303	0.48124	31.58	1.69069	1.69391
39.6	1.39472	1.39076	31.6	0.48116	0.48059	31.6	1.69061	1.6933
39.62	1.39324	1.39043	31.62	0.48116	0.48035	31.62	1.69725	1.6924
39.64	1.39308	1.39037	31.64	0.4805	0.48068	31.64	1.69192	1.692
39.66	1.38837	1.39003	31.66	0.48148	0.47984	31.66	1.69807	1.69149
39.68	1.39023	1.38984	31.68	0.47409	0.47925	31.68	1.69512	1.69079
39.7	1.38799	1.38952	31.7	0.48436	0.47832	31.7	1.69258	1.68975
39.72	1.38389	1.38926	31.72	0.48411	0.47783	31.72	1.68692	1.68918
39.74	1.38701	1.38929	31.74	0.46654	0.47662	31.74	1.68437	1.68868
39.76	1.38996	1.38903	31.76	0.47368	0.47599	31.76	1.68675	1.68786
39.78	1.38498	1.38895	31.78	0.47828	0.47529	31.78	1.67912	1.68694
39.8	1.38723	1.38865	31.8	0.47377	0.47438	31.8	1.68684	1.68623
39.82	1.38794	1.3886	31.82	0.46638	0.47327	31.82	1.68692	1.68566
39.84	1.39138	1.38844	31.84	0.47902	0.47242	31.84	1.6925	1.6848
39.86	1.38493	1.38816	31.86	0.47434	0.47188	31.86	1.67633	1.68397
39.88	1.39248	1.38811	31.88	0.4718	0.47131	31.88	1.68626	1.68298
39.9	1.38969	1.38782	31.9	0.46605	0.4705	31.9	1.68708	1.68241
39.92	1.38269	1.38767	31.92	0.4672	0.46936	31.92	1.68273	1.68166
39.94	1.39034	1.38751	31.94	0.46621	0.46842	31.94	1.68281	1.68066
39.96	1.38712	1.38749	31.96	0.46777	0.46793	31.96	1.67617	1.68008
39.98	1.38542	1.38723	31.98	0.46736	0.46722	31.98	1.66616	1.67967
40	1.38952	1.38703	32	0.46597	0.46623	32	1.66723	1.67899
40.02	1.38963	1.38691	32.02	0.47656	0.46532	32.02	1.66674	1.67817
40.04	1.38717	1.3868	32.04	0.47196	0.46471	32.04	1.68569	1.67731
40.06	1.38799	1.38657	32.06	0.45751	0.46376	32.06	1.68839	1.67673
40.08	1.3863	1.38644	32.08	0.47015	0.46288	32.08	1.68101	1.6763
40.1	1.38515	1.38631	32.1	0.47097	0.46153	32.1	1.67396	1.67552
40.12	1.38701	1.38627	32.12	0.45414	0.4606	32.12	1.68003	1.67451
40.14	1.38602	1.38618	32.14	0.44946	0.45972	32.14	1.67437	1.674
40.16	1.38613	1.38621	32.16	0.45792	0.45899	32.16	1.67051	1.67317
40.18	1.38619	1.38599	32.18	0.45734	0.45828	32.18	1.67863	1.67256
40.2	1.38794	1.38581	32.2	0.46063	0.45718	32.2	1.68487	1.67205
40.22	1.38679	1.38559	32.22	0.44946	0.45658	32.22	1.66436	1.67162
40.24	1.38077	1.38526	32.24	0.46342	0.45629	32.24	1.66666	1.67085
40.26	1.38526	1.38508	32.26	0.447	0.45529	32.26	1.67051	1.67005
40.28	1.38121	1.38505	32.28	0.44749	0.45458	32.28	1.66772	1.66925
40.3	1.38602	1.38475	32.3	0.45923	0.4541	32.3	1.66625	1.66828
40.32	1.3828	1.38444	32.32	0.45685	0.45326	32.32	1.66354	1.66794
40.34	1.38668	1.38415	32.34	0.45899	0.45235	32.34	1.67273	1.66728
40.36	1.38734	1.38399	32.36	0.44987	0.45202	32.36	1.67043	1.66676
40.38	1.38427	1.3837	32.38	0.447	0.45161	32.38	1.66633	1.66592
40.4	1.38548	1.38367	32.4	0.44905	0.45078	32.4	1.66001	1.66536
40.42	1.38252	1.38375	32.42	0.45217	0.45002	32.42	1.66707	1.66476
40.44	1.38105	1.38347	32.44	0.44954	0.44952	32.44	1.66945	1.6642
40.46	1.37913	1.38328	32.46	0.44174	0.44896	32.46	1.65755	1.66362
40.48	1.3863	1.38309	32.48	0.44807	0.44824	32.48	1.65476	1.66269
40.5	1.38466	1.3829	32.5	0.44683	0.44755	32.5	1.65788	1.66149
40.52	1.38077	1.3827	32.52	0.44051	0.44673	32.52	1.66518	1.6604
40.54	1.3811	1.38264	32.54	0.44224	0.44647	32.54	1.66936	1.65893
40.56	1.38406	1.3824	32.56	0.44741	0.44602	32.56	1.65443	1.65834
40.58	1.38274	1.38222	32.58	0.45242	0.4451	32.58	1.65132	1.65806
40.6	1.37995	1.38217	32.6	0.45308	0.44449	32.6	1.65558	1.65751
40.62	1.38187	1.38205	32.62	0.44798	0.44428	32.62	1.66264	1.65645
40.64	1.38285	1.38205	32.64	0.44716	0.44389	32.64	1.65304	1.65584
40.66	1.3793	1.38207	32.66	0.44183	0.44322	32.66	1.65911	1.6554
40.68	1.38302	1.3819	32.68	0.44281	0.44289	32.68	1.65886	1.65466
40.7	1.38373	1.3819	32.7	0.44954	0.44243	32.7	1.65452	1.65439
40.72	1.3834	1.38175	32.72	0.44478	0.4419	32.72	1.64918	1.65434
40.74	1.3828	1.38163	32.74	0.43542	0.441	32.74	1.65534	1.65365
40.76	1.38028	1.38136	32.76	0.44142	0.44074	32.76	1.65353	1.65262
40.78	1.37722	1.38126	32.78	0.43838	0.4402	32.78	1.65616	1.65196
40.8	1.38094	1.38108	32.8	0.43526	0.43949	32.8	1.65435	1.65135
40.82	1.38356	1.38106	32.82	0.44396	0.43878	32.82	1.63934	1.65054
40.84	1.38345	1.38095	32.84	0.4392	0.4382	32.84	1.64902	1.64988
40.86	1.3834	1.38111	32.86	0.43222	0.43781	32.86	1.6514	1.64956
40.88	1.38187	1.38109	32.88	0.43082	0.43754	32.88	1.64582	1.64919
40.9	1.38088	1.38116	32.9	0.44314	0.43696	32.9	1.64582	1.64833
40.92	1.37454	1.38115	32.92	0.43624	0.43627	32.92	1.64861	1.64746
40.94	1.37842	1.381	32.94	0.42779	0.43589	32.94	1.64344	1.64707
40.96	1.38329	1.38085	32.96	0.42746	0.43519	32.96	1.64426	1.64687
40.98	1.38056	1.38066	32.98	0.43452	0.43455	32.98	1.64976	1.64603
41	1.37853	1.3806	33	0.4332	0.43412	33	1.64828	1.64514
41.02	1.38351	1.38058	33.02	0.43747	0.4337	33.02	1.6432	1.64454
41.04	1.37979	1.38063	33.04	0.43132	0.43317	33.04	1.6546	1.64403
41.06	1.38438	1.38051	33.06	0.43559	0.43259	33.06	1.64418	1.64387
41.08	1.38417	1.38045	33.08	0.43879	0.43212	33.08	1.63786	1.64304
41.1	1.37848	1.38045	33.1	0.44371	0.43172	33.1	1.64123	1.64217
41.12	1.37968	1.38031	33.12	0.4346	0.43149	33.12	1.65247	1.64155
41.14	1.37728	1.38023	33.14	0.42483	0.43124	33.14	1.64549	1.64101
41.16	1.37547	1.38013	33.16	0.42713	0.43077	33.16	1.6345	1.64028
41.18	1.38181	1.38001	33.18	0.42269	0.43027	33.18	1.64041	1.63969
41.2	1.37596	1.38001	33.2	0.42549	0.4296	33.2	1.6322	1.63907
41.22	1.38362	1.37997	33.22	0.43164	0.42936	33.22	1.63179	1.63824
41.24	1.38285	1.37994	33.24	0.43411	0.4291	33.24	1.63286	1.63738
41.26	1.38252	1.37983	33.26	0.42729	0.42823	33.26	1.64631	1.63697
41.28	1.38149	1.37971	33.28	0.41974	0.42743	33.28	1.63852	1.63618
41.3	1.38017	1.37942	33.3	0.42343	0.42683	33.3	1.63458	1.63566
41.32	1.37952	1.37939	33.32	0.43616	0.42627	33.32	1.63975	1.63529
41.34	1.37952	1.3795	33.34	0.43206	0.42575	33.34	1.63155	1.63453
41.36	1.37389	1.37954	33.36	0.43008	0.42523	33.36	1.62876	1.63375
41.38	1.38083	1.3796	33.38	0.41695	0.42459	33.38	1.62868	1.63326
41.4	1.37547	1.37955	33.4	0.42343	0.42383	33.4	1.64196	1.63294
41.42	1.37913	1.37943	33.42	0.42918	0.42338	33.42	1.63729	1.63219
41.44	1.38127	1.3792	33.44	0.42245	0.42279	33.44	1.62819	1.63147
41.46	1.38012	1.37882	33.46	0.43164	0.422	33.46	1.62417	1.63076
41.48	1.37881	1.37887	33.48	0.42228	0.42131	33.48	1.63393	1.63002
41.5	1.38225	1.37875	33.5	0.42048	0.42058	33.5	1.63253	1.62967
41.52	1.38028	1.37841	33.52	0.4181	0.42008	33.52	1.62466	1.62932
41.54	1.37361	1.37849	33.54	0.41407	0.41954	33.54	1.62843	1.62866
41.56	1.37875	1.37832	33.56	0.41481	0.41883	33.56	1.62162	1.62851
41.58	1.38017	1.3784	33.58	0.4153	0.41819	33.58	1.62983	1.62824
41.6	1.37673	1.37861	33.6	0.41818	0.41776	33.6	1.62745	1.62723
41.62	1.37864	1.37854	33.62	0.41391	0.41746	33.62	1.62212	1.62618
41.64	1.3781	1.37846	33.64	0.40964	0.41693	33.64	1.62622	1.62598
41.66	1.37995	1.37835	33.66	0.41604	0.41643	33.66	1.62343	1.62546
41.68	1.377	1.37813	33.68	0.41169	0.41567	33.68	1.62474	1.62505
41.7	1.37607	1.37813	33.7	0.41777	0.41483	33.7	1.62654	1.62457
41.72	1.37826	1.37798	33.72	0.41079	0.41383	33.72	1.63122	1.62391
41.74	1.3782	1.37799	33.74	0.40693	0.41302	33.74	1.62737	1.62311
41.76	1.38083	1.37804	33.76	0.41752	0.41214	33.76	1.6181	1.62255
41.78	1.3787	1.37796	33.78	0.42212	0.41136	33.78	1.6304	1.62233
41.8	1.38176	1.37795	33.8	0.41309	0.41025	33.8	1.62523	1.6219
41.82	1.37607	1.37791	33.82	0.4075	0.40939	33.82	1.61965	1.62119
41.84	1.37367	1.37785	33.84	0.4153	0.40876	33.84	1.61654	1.62053
41.86	1.37574	1.37793	33.86	0.41104	0.40822	33.86	1.62613	1.61951
41.88	1.37525	1.37771	33.88	0.40775	0.40766	33.88	1.61916	1.61887
41.9	1.37711	1.37775	33.9	0.40898	0.40698	33.9	1.60653	1.61781
41.92	1.37908	1.37768	33.92	0.4103	0.40622	33.92	1.62006	1.61763
41.94	1.37602	1.37779	33.94	0.40915	0.40589	33.94	1.62203	1.6173
41.96	1.38438	1.37792	33.96	0.40677	0.4054	33.96	1.61703	1.61658
41.98	1.37542	1.37794	33.98	0.40036	0.40497	33.98	1.61842	1.61553
42	1.3782	1.37798	34	0.40742	0.40435	34	1.61039	1.61488
42.02	1.38438	1.37812	34.02	0.39708	0.40406	34.02	1.60883	1.61424
42.04	1.37574	1.37828	34.04	0.40176	0.40342	34.04	1.6135	1.61349
42.06	1.38105	1.37809	34.06	0.40069	0.40293	34.06	1.60825	1.61293
42.08	1.3776	1.37817	34.08	0.40176	0.40248	34.08	1.60128	1.61207
42.1	1.37361	1.37825	34.1	0.39831	0.40173	34.1	1.61957	1.61156
42.12	1.37717	1.37829	34.12	0.40012	0.40114	34.12	1.62581	1.61114
42.14	1.37853	1.37832	34.14	0.39979	0.40055	34.14	1.6108	1.61035
42.16	1.37738	1.37839	34.16	0.38747	0.39998	34.16	1.61654	1.60988
42.18	1.37831	1.37849	34.18	0.39617	0.39932	34.18	1.60153	1.60916
42.2	1.37733	1.37845	34.2	0.39273	0.39865	34.2	1.60891	1.60836
42.22	1.37624	1.37853	34.22	0.39913	0.39839	34.22	1.60563	1.60831
42.24	1.37815	1.37857	34.24	0.39929	0.39782	34.24	1.60874	1.60828
42.26	1.37689	1.37844	34.26	0.40586	0.39699	34.26	1.59964	1.60781
42.28	1.38241	1.37859	34.28	0.39749	0.39647	34.28	1.60054	1.60701
42.3	1.38001	1.37876	34.3	0.40077	0.39613	34.3	1.59989	1.60651
42.32	1.38061	1.37893	34.32	0.39568	0.39562	34.32	1.60514	1.60597
42.34	1.38132	1.37879	34.34	0.40209	0.39512	34.34	1.60932	1.60534
42.36	1.37733	1.37876	34.36	0.39749	0.39496	34.36	1.61514	1.60477
42.38	1.38154	1.37866	34.38	0.39839	0.39448	34.38	1.5989	1.60449
42.4	1.37985	1.37849	34.4	0.38895	0.39401	34.4	1.61276	1.60389
42.42	1.37837	1.37835	34.42	0.3979	0.39351	34.42	1.59726	1.60314
42.44	1.37536	1.3783	34.44	0.39002	0.39307	34.44	1.59775	1.6027
42.46	1.37689	1.3782	34.46	0.38919	0.39256	34.46	1.60194	1.60225
42.48	1.37963	1.3784	34.48	0.39765	0.39223	34.48	1.60891	1.60168
42.5	1.37815	1.37842	34.5	0.39749	0.39185	34.5	1.60579	1.60142
42.52	1.37891	1.3784	34.52	0.38501	0.39141	34.52	1.60612	1.60091
42.54	1.37646	1.37848	34.54	0.39461	0.39033	34.54	1.60259	1.60015
42.56	1.38143	1.37833	34.56	0.38517	0.38979	34.56	1.59956	1.5993
42.58	1.37733	1.37855	34.58	0.38295	0.38915	34.58	1.603	1.59857
42.6	1.37913	1.37852	34.6	0.39297	0.38855	34.6	1.59882	1.59774
42.62	1.37667	1.37824	34.62	0.39108	0.38804	34.62	1.59365	1.59748
42.64	1.37897	1.37819	34.64	0.38763	0.38755	34.64	1.60013	1.59737
42.66	1.377	1.37809	34.66	0.38115	0.38704	34.66	1.59308	1.59682
42.68	1.37755	1.37791	34.68	0.39018	0.38595	34.68	1.59857	1.59649
42.7	1.3799	1.37801	34.7	0.38649	0.38509	34.7	1.60325	1.59573
42.72	1.37421	1.37807	34.72	0.37827	0.38453	34.72	1.57864	1.59527
42.74	1.37662	1.37796	34.74	0.3809	0.38433	34.74	1.58102	1.59461
42.76	1.38318	1.37777	34.76	0.38525	0.38384	34.76	1.59217	1.59412
42.78	1.37646	1.37767	34.78	0.38534	0.38345	34.78	1.59398	1.59356
42.8	1.3735	1.37783	34.8	0.38599	0.3829	34.8	1.59742	1.59281
42.82	1.37634	1.37785	34.82	0.38484	0.38251	34.82	1.59562	1.5919
42.84	1.38154	1.37787	34.84	0.37901	0.38193	34.84	1.59447	1.59112
42.86	1.37476	1.37787	34.86	0.37458	0.38184	34.86	1.58906	1.59054
42.88	1.37826	1.37782	34.88	0.38164	0.38138	34.88	1.58889	1.59012
42.9	1.37957	1.37792	34.9	0.37827	0.38095	34.9	1.59414	1.58934
42.92	1.38067	1.37786	34.92	0.38057	0.38055	34.92	1.58586	1.58941
42.94	1.37957	1.37783	34.94	0.38098	0.38024	34.94	1.58742	1.58862
42.96	1.3782	1.3777	34.96	0.38328	0.37982	34.96	1.59094	1.5877
42.98	1.37695	1.37764	34.98	0.37573	0.37959	34.98	1.59094	1.58708
43	1.37323	1.37765	35	0.36982	0.37916	35	1.58266	1.58664
43.02	1.37684	1.37756	35.02	0.37836	0.37884	35.02	1.58192	1.58628
43.04	1.38045	1.37754	35.04	0.39075	0.37828	35.04	1.58766	1.58613
43.06	1.38012	1.37733	35.06	0.37803	0.37796	35.06	1.59595	1.58583
43.08	1.37263	1.37738	35.08	0.38082	0.37752	35.08	1.58758	1.5855
43.1	1.37738	1.37728	35.1	0.38115	0.37673	35.1	1.58258	1.58536
43.12	1.38159	1.37727	35.12	0.37491	0.37644	35.12	1.58036	1.58505
43.14	1.37733	1.37734	35.14	0.37548	0.37604	35.14	1.58332	1.58425
43.16	1.38006	1.37753	35.16	0.37598	0.37569	35.16	1.58471	1.58391
43.18	1.38241	1.37763	35.18	0.38295	0.37519	35.18	1.58389	1.58346
43.2	1.37372	1.37757	35.2	0.38402	0.37475	35.2	1.58389	1.58333
43.22	1.37301	1.37771	35.22	0.37015	0.37426	35.22	1.58028	1.58327
43.24	1.37667	1.37756	35.24	0.36226	0.3739	35.24	1.58397	1.5825
43.26	1.38143	1.37751	35.26	0.37097	0.37335	35.26	1.58102	1.58154
43.28	1.37684	1.3777	35.28	0.37507	0.3728	35.28	1.57339	1.58098
43.3	1.37378	1.37778	35.3	0.37359	0.37223	35.3	1.57831	1.58056
43.32	1.37596	1.37768	35.32	0.37212	0.37181	35.32	1.58217	1.58018
43.34	1.37634	1.3777	35.34	0.37425	0.37152	35.34	1.58282	1.57996
43.36	1.37853	1.37773	35.36	0.36423	0.37076	35.36	1.5811	1.57942
43.38	1.3764	1.37773	35.38	0.37335	0.3702	35.38	1.58405	1.57884
43.4	1.37547	1.37771	35.4	0.3745	0.36966	35.4	1.5811	1.57843
43.42	1.3799	1.37774	35.42	0.36415	0.36935	35.42	1.56609	1.57799
43.44	1.37793	1.37792	35.44	0.36941	0.36884	35.44	1.57921	1.57762
43.46	1.37826	1.37811	35.46	0.36588	0.36842	35.46	1.58389	1.57705
43.48	1.37673	1.3782	35.48	0.35643	0.36809	35.48	1.57872	1.57683
43.5	1.37728	1.37818	35.5	0.37146	0.36786	35.5	1.58102	1.57638
43.52	1.37985	1.37816	35.52	0.36965	0.36711	35.52	1.57741	1.57581
43.54	1.37837	1.37819	35.54	0.36612	0.36681	35.54	1.57167	1.57536
43.56	1.38274	1.37838	35.56	0.36744	0.36672	35.56	1.57347	1.57497
43.58	1.38028	1.37854	35.58	0.36226	0.36645	35.58	1.57191	1.57462
43.6	1.38181	1.37843	35.6	0.37097	0.3662	35.6	1.56896	1.57424
43.62	1.38187	1.37848	35.62	0.36473	0.36619	35.62	1.57052	1.57373
43.64	1.37651	1.37875	35.64	0.3676	0.36572	35.64	1.5825	1.57317
43.66	1.37427	1.37878	35.66	0.36333	0.36522	35.66	1.57503	1.57297
43.68	1.37476	1.37892	35.68	0.36128	0.36465	35.68	1.57191	1.57233
43.7	1.38094	1.37907	35.7	0.36826	0.36439	35.7	1.56642	1.5715
43.72	1.37634	1.37891	35.72	0.36768	0.36457	35.72	1.56896	1.57086
43.74	1.38077	1.37862	35.74	0.35405	0.36416	35.74	1.56773	1.57011
43.76	1.37995	1.37839	35.76	0.36161	0.3633	35.76	1.57372	1.56972
43.78	1.37848	1.3784	35.78	0.36596	0.36268	35.78	1.57035	1.56915
43.8	1.37629	1.37825	35.8	0.3676	0.36218	35.8	1.56716	1.56837
43.82	1.37848	1.37801	35.82	0.36489	0.36181	35.82	1.57003	1.56782
43.84	1.37662	1.37786	35.84	0.36013	0.36147	35.84	1.56314	1.56738
43.86	1.38181	1.37772	35.86	0.37097	0.36095	35.86	1.57347	1.56685
43.88	1.3764	1.37758	35.88	0.35988	0.36024	35.88	1.57068	1.56641
43.9	1.38034	1.37741	35.9	0.36571	0.35988	35.9	1.56437	1.56636
43.92	1.38056	1.3773	35.92	0.35454	0.35936	35.92	1.57101	1.56622
43.94	1.37684	1.3772	35.94	0.36308	0.35848	35.94	1.56051	1.56549
43.96	1.3758	1.37714	35.96	0.3607	0.35792	35.96	1.56806	1.56494
43.98	1.37771	1.37724	35.98	0.36111	0.35751	35.98	1.5592	1.56471
44	1.38034	1.3772	36	0.34921	0.35647	36	1.56773	1.5643
44.02	1.37591	1.37703	36.02	0.3589	0.35628	36.02	1.56314	1.56394
44.04	1.37733	1.37704	36.04	0.35069	0.35612	36.04	1.55666	1.56357
44.06	1.37492	1.3769	36.06	0.35684	0.35558	36.06	1.55879	1.56311
44.08	1.37536	1.3769	36.08	0.35028	0.35494	36.08	1.56683	1.56281
44.1	1.37656	1.37692	36.1	0.35241	0.3543	36.1	1.561	1.56235
44.12	1.37514	1.37702	36.12	0.34362	0.35396	36.12	1.5601	1.56186
44.14	1.37099	1.37719	36.14	0.35233	0.35338	36.14	1.55846	1.5612
44.16	1.37427	1.37716	36.16	0.35364	0.35305	36.16	1.54714	1.56139
44.18	1.37268	1.37701	36.18	0.3566	0.3526	36.18	1.56273	1.56104
44.2	1.37443	1.37694	36.2	0.35471	0.3518	36.2	1.56978	1.56061
44.22	1.3764	1.37703	36.22	0.34157	0.35139	36.22	1.56502	1.56012
44.24	1.37919	1.37706	36.24	0.34666	0.3509	36.24	1.56601	1.55975
44.26	1.38088	1.37706	36.26	0.35282	0.35007	36.26	1.55838	1.55925
44.28	1.37799	1.37701	36.28	0.35216	0.34945	36.28	1.56207	1.55874
44.3	1.37963	1.37688	36.3	0.35249	0.34916	36.3	1.5615	1.55835
44.32	1.37913	1.37671	36.32	0.34715	0.34866	36.32	1.55781	1.55814
44.34	1.37815	1.37678	36.34	0.34387	0.3482	36.34	1.55813	1.55788
44.36	1.37793	1.37668	36.36	0.35225	0.34764	36.36	1.56306	1.55747
44.38	1.38034	1.37692	36.38	0.34888	0.34756	36.38	1.55945	1.55718
44.4	1.37973	1.37691	36.4	0.34568	0.34707	36.4	1.54944	1.55688
44.42	1.37629	1.37711	36.42	0.35307	0.34684	36.42	1.54903	1.55638
44.44	1.38034	1.37724	36.44	0.35643	0.3462	36.44	1.55272	1.55613
44.46	1.37738	1.37735	36.46	0.35175	0.34596	36.46	1.55871	1.5555
44.48	1.37192	1.37729	36.48	0.34264	0.34592	36.48	1.55379	1.55522
44.5	1.3741	1.37728	36.5	0.35364	0.34566	36.5	1.55584	1.55449
44.52	1.37853	1.37732	36.52	0.33894	0.34494	36.52	1.55748	1.55422
44.54	1.37525	1.37731	36.54	0.33476	0.34462	36.54	1.55608	1.55402
44.56	1.37891	1.37729	36.56	0.34321	0.34435	36.56	1.55379	1.55339
44.58	1.37919	1.37726	36.58	0.34789	0.34415	36.58	1.54936	1.55266
44.6	1.377	1.37726	36.6	0.34297	0.3437	36.6	1.5528	1.5523
44.62	1.37667	1.37729	36.62	0.34108	0.34338	36.62	1.55034	1.55162
44.64	1.3746	1.37724	36.64	0.34321	0.34283	36.64	1.55707	1.55106
44.66	1.37607	1.37686	36.66	0.33722	0.34275	36.66	1.54091	1.55045
44.68	1.3776	1.3766	36.68	0.33615	0.34244	36.68	1.55198	1.54969
44.7	1.37449	1.37625	36.7	0.34543	0.34235	36.7	1.55264	1.54944
44.72	1.37449	1.37592	36.72	0.33993	0.34216	36.72	1.54911	1.54924
44.74	1.37192	1.37591	36.74	0.34305	0.34158	36.74	1.54657	1.54894
44.76	1.37667	1.37594	36.76	0.34075	0.34085	36.76	1.54911	1.54881
44.78	1.3787	1.37598	36.78	0.34075	0.34022	36.78	1.55633	1.54854
44.8	1.38061	1.37587	36.8	0.33352	0.33976	36.8	1.55034	1.54835
44.82	1.38077	1.37577	36.82	0.34313	0.33946	36.82	1.5405	1.5479
44.84	1.37476	1.37576	36.84	0.341	0.33912	36.84	1.54435	1.54765
44.86	1.37891	1.37571	36.86	0.34059	0.33858	36.86	1.54132	1.54733
44.88	1.37285	1.37557	36.88	0.33648	0.33837	36.88	1.54698	1.54707
44.9	1.37569	1.37556	36.9	0.34091	0.33818	36.9	1.54583	1.54675
44.92	1.37235	1.37553	36.92	0.33911	0.33813	36.92	1.54657	1.54622
44.94	1.37487	1.37549	36.94	0.34321	0.33792	36.94	1.54526	1.54581
44.96	1.37142	1.3755	36.96	0.33927	0.33792	36.96	1.54804	1.54521
44.98	1.37591	1.37537	36.98	0.33098	0.33795	36.98	1.54378	1.54491
45	1.37596	1.37535	37	0.33993	0.33756	37	1.55009	1.54422
45.02	1.37733	1.37527	37.02	0.34461	0.33776	37.02	1.5437	1.54386
45.04	1.37481	1.37524	37.04	0.34198	0.33754	37.04	1.5364	1.54353
45.06	1.3764	1.37516	37.06	0.33262	0.33691	37.06	1.54288	1.54329
45.08	1.37399	1.37506	37.08	0.33566	0.33659	37.08	1.5478	1.54281
45.1	1.37268	1.375	37.1	0.33845	0.33654	37.1	1.54402	1.54219
45.12	1.37208	1.37507	37.12	0.33607	0.33625	37.12	1.55059	1.5418
45.14	1.37263	1.37499	37.14	0.33385	0.33601	37.14	1.54616	1.54157
45.16	1.37875	1.375	37.16	0.3249	0.33579	37.16	1.54657	1.54156
45.18	1.37766	1.37497	37.18	0.33352	0.3353	37.18	1.53878	1.54089
45.2	1.37897	1.37501	37.2	0.32893	0.33467	37.2	1.53476	1.54053
45.22	1.38006	1.3748	37.22	0.33049	0.33434	37.22	1.54074	1.5403
45.24	1.37071	1.37478	37.24	0.32983	0.33384	37.24	1.54074	1.54001
45.26	1.37093	1.37473	37.26	0.33894	0.3336	37.26	1.53689	1.53959
45.28	1.37235	1.37466	37.28	0.34371	0.33333	37.28	1.53385	1.53916
45.3	1.37471	1.37481	37.3	0.33919	0.33297	37.3	1.53418	1.53887
45.32	1.3764	1.37492	37.32	0.33574	0.33254	37.32	1.54312	1.53882
45.34	1.37345	1.37512	37.34	0.33254	0.33223	37.34	1.53262	1.5383
45.36	1.37367	1.37514	37.36	0.33558	0.33177	37.36	1.53525	1.53765
45.38	1.37673	1.37531	37.38	0.33344	0.33146	37.38	1.53836	1.53697
45.4	1.37542	1.3752	37.4	0.33008	0.33072	37.4	1.53836	1.53658
45.42	1.3764	1.37517	37.42	0.3208	0.33022	37.42	1.53533	1.53606
45.44	1.37367	1.37513	37.44	0.33328	0.32984	37.44	1.52852	1.53571
45.46	1.37629	1.37494	37.46	0.33164	0.32947	37.46	1.53754	1.53525
45.48	1.37913	1.37473	37.48	0.32737	0.3292	37.48	1.53344	1.53495
45.5	1.36967	1.37465	37.5	0.33303	0.32875	37.5	1.54247	1.53471
45.52	1.37257	1.37458	37.52	0.32441	0.32855	37.52	1.53435	1.53451
45.54	1.37487	1.37459	37.54	0.32351	0.32871	37.54	1.53607	1.53399
45.56	1.37328	1.37451	37.56	0.33131	0.32847	37.56	1.5318	1.53345
45.58	1.3782	1.37455	37.58	0.32835	0.32811	37.58	1.53869	1.53325
45.6	1.37859	1.37432	37.6	0.32408	0.32776	37.6	1.54001	1.53308
45.62	1.3723	1.37421	37.62	0.32712	0.32754	37.62	1.53656	1.53299
45.64	1.37711	1.37414	37.64	0.32302	0.3271	37.64	1.52836	1.53321
45.66	1.37208	1.37409	37.66	0.32351	0.32663	37.66	1.52713	1.5332
45.68	1.37465	1.37418	37.68	0.32572	0.32598	37.68	1.53287	1.53296
45.7	1.37394	1.37429	37.7	0.32852	0.32536	37.7	1.53279	1.53272
45.72	1.37968	1.37436	37.72	0.32745	0.32475	37.72	1.52942	1.53249
45.74	1.37317	1.37447	37.74	0.32868	0.32414	37.74	1.52754	1.53211
45.76	1.37088	1.3743	37.76	0.32277	0.3234	37.76	1.52901	1.53191
45.78	1.37569	1.37412	37.78	0.32104	0.32315	37.78	1.53156	1.53142
45.8	1.37022	1.37405	37.8	0.32343	0.32306	37.8	1.53525	1.53082
45.82	1.37372	1.374	37.82	0.31751	0.32283	37.82	1.52245	1.53031
45.84	1.37186	1.37397	37.84	0.32162	0.32256	37.84	1.52721	1.53019
45.86	1.37159	1.37386	37.86	0.32449	0.32216	37.86	1.53484	1.52959
45.88	1.37071	1.37373	37.88	0.31948	0.32203	37.88	1.53312	1.52883
45.9	1.37356	1.37369	37.9	0.32991	0.32178	37.9	1.52877	1.52847
45.92	1.37378	1.37365	37.92	0.32728	0.32139	37.92	1.53303	1.52818
45.94	1.37044	1.37349	37.94	0.32236	0.32066	37.94	1.52819	1.52771
45.96	1.37733	1.37335	37.96	0.32704	0.3203	37.96	1.53106	1.52696
45.98	1.37476	1.37337	37.98	0.32072	0.32007	37.98	1.52918	1.52648
46	1.37465	1.37338	38	0.31727	0.31971	38	1.52303	1.52602
46.02	1.37498	1.37329	38.02	0.31686	0.31975	38.02	1.52811	1.5259
46.04	1.37394	1.37317	38.04	0.30881	0.31948	38.04	1.53443	1.52539
46.06	1.37443	1.37308	38.06	0.31981	0.31885	38.06	1.52754	1.52498
46.08	1.3723	1.3728	38.08	0.31431	0.31845	38.08	1.52171	1.52443
46.1	1.3793	1.37267	38.1	0.31579	0.31784	38.1	1.52565	1.52387
46.12	1.37454	1.37278	38.12	0.3139	0.31709	38.12	1.51917	1.52368
46.14	1.37148	1.37264	38.14	0.3194	0.31688	38.14	1.51482	1.52352
46.16	1.37055	1.37266	38.16	0.31817	0.31654	38.16	1.5181	1.52311
46.18	1.37126	1.37254	38.18	0.31415	0.31622	38.18	1.5268	1.52285
46.2	1.3694	1.37249	38.2	0.32072	0.31557	38.2	1.51966	1.52241
46.22	1.37268	1.37244	38.22	0.31579	0.31521	38.22	1.51367	1.52204
46.24	1.37285	1.37257	38.24	0.31595	0.31498	38.24	1.52335	1.52166
46.26	1.37328	1.37242	38.26	0.31989	0.31497	38.26	1.51737	1.52136
46.28	1.37312	1.3723	38.28	0.31234	0.31461	38.28	1.52278	1.52089
46.3	1.36989	1.37235	38.3	0.31283	0.31421	38.3	1.52335	1.52043
46.32	1.37066	1.37213	38.32	0.31448	0.31391	38.32	1.51966	1.52029
46.34	1.37159	1.37209	38.34	0.31349	0.31342	38.34	1.51507	1.52003
46.36	1.37126	1.37194	38.36	0.31554	0.31308	38.36	1.52015	1.51979
46.38	1.37153	1.37179	38.38	0.30955	0.31285	38.38	1.52844	1.51952
46.4	1.37148	1.37171	38.4	0.31209	0.31267	38.4	1.5186	1.51936
46.42	1.37006	1.37162	38.42	0.31357	0.31273	38.42	1.51614	1.51912
46.44	1.37542	1.37148	38.44	0.31579	0.31278	38.44	1.51917	1.51886
46.46	1.37252	1.3712	38.46	0.31546	0.31256	38.46	1.52098	1.51864
46.48	1.36973	1.37114	38.48	0.31029	0.31268	38.48	1.52089	1.51836
46.5	1.37306	1.3711	38.5	0.31037	0.31246	38.5	1.5163	1.5182
46.52	1.36688	1.37114	38.52	0.30216	0.31229	38.52	1.51376	1.5178
46.54	1.36929	1.37118	38.54	0.30208	0.31213	38.54	1.51925	1.51783
46.56	1.37033	1.37127	38.56	0.31226	0.31158	38.56	1.51802	1.51786
46.58	1.37509	1.37142	38.58	0.31275	0.31141	38.58	1.51892	1.51766
46.6	1.37618	1.37143	38.6	0.31899	0.3109	38.6	1.52762	1.51736
46.62	1.36913	1.37164	38.62	0.32113	0.31052	38.62	1.51909	1.51731
46.64	1.37175	1.37159	38.64	0.30659	0.31005	38.64	1.51605	1.51707
46.66	1.37093	1.37148	38.66	0.30643	0.30987	38.66	1.5163	1.51648
46.68	1.37088	1.37138	38.68	0.30487	0.30968	38.68	1.50826	1.5161
46.7	1.3711	1.37139	38.7	0.31899	0.30932	38.7	1.51958	1.51578
46.72	1.37017	1.37128	38.72	0.31382	0.30921	38.72	1.51843	1.51561
46.74	1.37006	1.37115	38.74	0.30988	0.30871	38.74	1.51548	1.51509
46.76	1.37405	1.37115	38.76	0.30372	0.30855	38.76	1.51031	1.51487
46.78	1.3706	1.37116	38.78	0.31021	0.3085	38.78	1.51696	1.51469
46.8	1.36907	1.37125	38.8	0.31037	0.30825	38.8	1.52032	1.51416
46.82	1.37334	1.3711	38.82	0.30914	0.30801	38.82	1.51408	1.51403
46.84	1.37017	1.37106	38.84	0.31029	0.30772	38.84	1.5049	1.51372
46.86	1.37192	1.37104	38.86	0.30889	0.30769	38.86	1.50621	1.51322
46.88	1.37186	1.37095	38.88	0.30856	0.30787	38.88	1.51499	1.51288
46.9	1.36776	1.37081	38.9	0.30175	0.3076	38.9	1.51097	1.51272
46.92	1.37022	1.37066	38.92	0.30388	0.30739	38.92	1.50957	1.5123
46.94	1.37263	1.37057	38.94	0.30273	0.30692	38.94	1.51507	1.51171
46.96	1.37394	1.37072	38.96	0.30774	0.30659	38.96	1.51007	1.51145
46.98	1.37454	1.37071	38.98	0.30175	0.30662	38.98	1.51605	1.51106
47	1.37197	1.3707	39	0.30799	0.3064	39	1.51121	1.51087
47.02	1.36962	1.37069	39.02	0.30273	0.30624	39.02	1.51359	1.51045
47.04	1.37011	1.37042	39.04	0.3015	0.30556	39.04	1.50391	1.5103
47.06	1.3676	1.37028	39.06	0.30495	0.30484	39.06	1.51097	1.51009
47.08	1.3653	1.37008	39.08	0.30282	0.30426	39.08	1.51359	1.50969
47.1	1.36727	1.37006	39.1	0.30865	0.30381	39.1	1.5122	1.50963
47.12	1.36754	1.36994	39.12	0.3061	0.30362	39.12	1.50744	1.50978
47.14	1.37279	1.36973	39.14	0.30717	0.30372	39.14	1.50695	1.50975
47.16	1.37203	1.36974	39.16	0.30306	0.30323	39.16	1.51326	1.50969
47.18	1.37121	1.3696	39.18	0.30265	0.30264	39.18	1.50875	1.50957
47.2	1.36743	1.36949	39.2	0.30446	0.30208	39.2	1.51614	1.50911
47.22	1.36913	1.36939	39.22	0.30257	0.30217	39.22	1.50424	1.50896
47.24	1.37323	1.36909	39.24	0.31251	0.30226	39.24	1.50875	1.50886
47.26	1.3694	1.36908	39.26	0.30208	0.30182	39.26	1.50736	1.50866
47.28	1.36935	1.36908	39.28	0.30257	0.30145	39.28	1.49916	1.50859
47.3	1.36634	1.369	39.3	0.30224	0.30123	39.3	1.51589	1.5083
47.32	1.37115	1.36896	39.32	0.30216	0.3012	39.32	1.50367	1.50857
47.34	1.36771	1.36886	39.34	0.30553	0.30081	39.34	1.50588	1.50871
47.36	1.36743	1.36882	39.36	0.29567	0.30081	39.36	1.50703	1.50845
47.38	1.36918	1.3689	39.38	0.28878	0.30086	39.38	1.50629	1.50805
47.4	1.37148	1.36887	39.4	0.29625	0.30067	39.4	1.50941	1.50815
47.42	1.37203	1.36866	39.42	0.29526	0.30031	39.42	1.50949	1.50801
47.44	1.36842	1.36867	39.44	0.30585	0.29991	39.44	1.514	1.50782
47.46	1.36508	1.36872	39.46	0.30462	0.29949	39.46	1.50588	1.50748
47.48	1.36776	1.36889	39.48	0.29239	0.29928	39.48	1.51343	1.50698
47.5	1.36448	1.3691	39.5	0.29461	0.29888	39.5	1.50769	1.50704
47.52	1.36716	1.3692	39.52	0.29173	0.29879	39.52	1.51179	1.50699
47.54	1.36907	1.36912	39.54	0.29888	0.29858	39.54	1.49932	1.50685
47.56	1.36656	1.36907	39.56	0.29871	0.29803	39.56	1.50629	1.5064
47.58	1.36902	1.36901	39.58	0.30405	0.29772	39.58	1.51261	1.50614
47.6	1.36792	1.36875	39.6	0.30076	0.29749	39.6	1.50219	1.50624
47.62	1.37356	1.36849	39.62	0.30011	0.29729	39.62	1.50514	1.50622
47.64	1.37049	1.36824	39.64	0.29378	0.29732	39.64	1.50408	1.50596
47.66	1.36579	1.36811	39.66	0.29994	0.29721	39.66	1.50186	1.50559
47.68	1.36951	1.36811	39.68	0.30356	0.29712	39.68	1.50424	1.50549
47.7	1.36902	1.3681	39.7	0.30126	0.29674	39.7	1.50736	1.50535
47.72	1.36869	1.36817	39.72	0.29387	0.29646	39.72	1.50875	1.50552
47.74	1.37503	1.3681	39.74	0.28935	0.29607	39.74	1.50736	1.50507
47.76	1.36541	1.36819	39.76	0.30388	0.29629	39.76	1.50916	1.50483
47.78	1.36918	1.36812	39.78	0.29567	0.29615	39.78	1.49907	1.50447
47.8	1.36869	1.36797	39.8	0.29699	0.2961	39.8	1.514	1.50375
47.82	1.36574	1.36781	39.82	0.29107	0.29593	39.82	1.50006	1.50389
47.84	1.37208	1.36763	39.84	0.30257	0.29582	39.84	1.49768	1.50371
47.86	1.36732	1.36751	39.86	0.29124	0.29581	39.86	1.50071	1.50354
47.88	1.36448	1.36746	39.88	0.28754	0.29566	39.88	1.50547	1.50332
47.9	1.36842	1.36736	39.9	0.29543	0.29499	39.9	1.49596	1.5032
47.92	1.37066	1.36736	39.92	0.29403	0.29477	39.92	1.49957	1.50303
47.94	1.36508	1.36737	39.94	0.29732	0.29463	39.94	1.49858	1.5028
47.96	1.36617	1.36721	39.96	0.29674	0.29471	39.96	1.50966	1.50269
47.98	1.36333	1.36699	39.98	0.29518	0.29466	39.98	1.51179	1.50228
48	1.36235	1.36695	40	0.29559	0.29443	40	1.49981	1.50215
48.02	1.36361	1.36679	40.02	0.29116	0.29411	40.02	1.49858	1.50194
48.04	1.36705	1.3666	40.04	0.2896	0.2937	40.04	1.50375	1.50177
48.06	1.36628	1.36655	40.06	0.29945	0.29336	40.06	1.50482	1.50124
48.08	1.36393	1.3662	40.08	0.29543	0.29297	40.08	1.50523	1.50126
48.1	1.36738	1.36603	40.1	0.29083	0.29315	40.1	1.49587	1.50132
48.12	1.36907	1.3658	40.12	0.29584	0.29298	40.12	1.49842	1.50108
48.14	1.36913	1.36572	40.14	0.28557	0.293	40.14	1.50104	1.50122
48.16	1.37077	1.36569	40.16	0.29157	0.29261	40.16	1.50424	1.50127
48.18	1.36694	1.36561	40.18	0.28664	0.29249	40.18	1.50137	1.50103
48.2	1.36623	1.36549	40.2	0.29617	0.29249	40.2	1.49883	1.50095
48.22	1.35945	1.36555	40.22	0.29526	0.29269	40.22	1.49546	1.50095
48.24	1.36453	1.36553	40.24	0.29871	0.2924	40.24	1.50473	1.50126
48.26	1.36349	1.36571	40.26	0.28935	0.29233	40.26	1.50194	1.50119
48.28	1.36486	1.36561	40.28	0.29239	0.29254	40.28	1.50531	1.5016
48.3	1.36754	1.36538	40.3	0.28993	0.29258	40.3	1.50974	1.50145
48.32	1.36459	1.36532	40.32	0.29411	0.2928	40.32	1.49784	1.50161
48.34	1.37071	1.36516	40.34	0.29313	0.29272	40.34	1.49587	1.50128
48.36	1.36546	1.3654	40.36	0.29403	0.29257	40.36	1.49628	1.50111
48.38	1.3624	1.36532	40.38	0.28935	0.29247	40.38	1.49825	1.50097
48.4	1.3653	1.36506	40.4	0.29937	0.2922	40.4	1.49317	1.50076
48.42	1.36404	1.36495	40.42	0.29099	0.29204	40.42	1.49678	1.50051
48.44	1.36492	1.36507	40.44	0.28582	0.29143	40.44	1.49932	1.5003
48.46	1.36776	1.3651	40.46	0.28878	0.29139	40.46	1.50104	1.49982
48.48	1.3659	1.36512	40.48	0.29321	0.29121	40.48	1.50441	1.49985
48.5	1.36224	1.36503	40.5	0.28664	0.29087	40.5	1.50358	1.49993
48.52	1.36164	1.36477	40.52	0.29091	0.29062	40.52	1.5026	1.49969
48.54	1.36486	1.36461	40.54	0.28993	0.29011	40.54	1.50703	1.49927
48.56	1.36125	1.36457	40.56	0.29485	0.28961	40.56	1.50851	1.4987
48.58	1.36891	1.36464	40.58	0.29707	0.28941	40.58	1.49694	1.49843
48.6	1.36579	1.36448	40.6	0.28434	0.28948	40.6	1.5026	1.49846
48.62	1.36661	1.3644	40.62	0.29305	0.2893	40.62	1.50342	1.49802
48.64	1.36869	1.36444	40.64	0.28672	0.28929	40.64	1.49309	1.49765
48.66	1.36481	1.36453	40.66	0.29452	0.28876	40.66	1.49366	1.49757
48.68	1.36164	1.36475	40.68	0.29214	0.28855	40.68	1.50088	1.49753
48.7	1.36656	1.36488	40.7	0.29337	0.28812	40.7	1.4976	1.49742
48.72	1.35978	1.36499	40.72	0.28525	0.28782	40.72	1.49776	1.49725
48.74	1.36191	1.36483	40.74	0.29461	0.28761	40.74	1.48849	1.49687
48.76	1.3618	1.36488	40.76	0.2818	0.28757	40.76	1.49989	1.49679
48.78	1.36175	1.36478	40.78	0.28574	0.28734	40.78	1.48505	1.49677
48.8	1.37049	1.36468	40.8	0.28336	0.28727	40.8	1.49243	1.49665
48.82	1.36557	1.36472	40.82	0.2772	0.28722	40.82	1.49719	1.49662
48.84	1.36607	1.36479	40.84	0.27909	0.28706	40.84	1.50088	1.49656
48.86	1.35923	1.3648	40.86	0.29296	0.28687	40.86	1.4921	1.49628
48.88	1.36519	1.36475	40.88	0.28024	0.28659	40.88	1.49251	1.49611
48.9	1.3694	1.36471	40.9	0.27983	0.28629	40.9	1.49932	1.49579
48.92	1.36907	1.36476	40.92	0.28204	0.28631	40.92	1.49079	1.49532
48.94	1.36443	1.36468	40.94	0.29641	0.28599	40.94	1.49071	1.49464
48.96	1.36218	1.36474	40.96	0.28089	0.28589	40.96	1.49793	1.49425
48.98	1.36317	1.36491	40.98	0.285	0.28575	40.98	1.49161	1.49401
49	1.36393	1.36492	41	0.28968	0.28547	41	1.49325	1.49403
49.02	1.36836	1.36469	41.02	0.28754	0.28508	41.02	1.49251	1.49412
49.04	1.36607	1.36453	41.04	0.29305	0.28516	41.04	1.49645	1.49392
49.06	1.36557	1.36438	41.06	0.29124	0.28516	41.06	1.50785	1.49403
49.08	1.36087	1.36428	41.08	0.29263	0.28542	41.08	1.50145	1.49422
49.1	1.36612	1.36436	41.1	0.28015	0.28576	41.1	1.49227	1.49397
49.12	1.36749	1.36438	41.12	0.28327	0.28565	41.12	1.49891	1.49424
49.14	1.36585	1.36441	41.14	0.2818	0.28565	41.14	1.49916	1.49455
49.16	1.36486	1.36457	41.16	0.28861	0.28566	41.16	1.49128	1.49451
49.18	1.36295	1.36461	41.18	0.28352	0.28585	41.18	1.49333	1.49427
49.2	1.36246	1.36458	41.2	0.28483	0.28607	41.2	1.49243	1.49446
49.22	1.36246	1.36465	41.22	0.29017	0.28616	41.22	1.49128	1.49473
49.24	1.36377	1.36443	41.24	0.28763	0.2864	41.24	1.49423	1.4949
49.26	1.36104	1.36439	41.26	0.28664	0.28669	41.26	1.49284	1.495
49.28	1.36475	1.36424	41.28	0.28418	0.28643	41.28	1.48792	1.49521
49.3	1.36563	1.36417	41.3	0.28139	0.28646	41.3	1.49456	1.49485
49.32	1.36431	1.36435	41.32	0.2772	0.2864	41.32	1.49825	1.49466
49.34	1.35983	1.36427	41.34	0.28434	0.28619	41.34	1.48816	1.49457
49.36	1.36831	1.36448	41.36	0.28492	0.28607	41.36	1.49218	1.49467
49.38	1.36678	1.36428	41.38	0.29009	0.28614	41.38	1.48775	1.49461
49.4	1.36311	1.36416	41.4	0.28697	0.28579	41.4	1.49407	1.49435
49.42	1.36246	1.36426	41.42	0.28795	0.28542	41.42	1.49366	1.49433
49.44	1.36557	1.36442	41.44	0.29313	0.28516	41.44	1.50424	1.49427
49.46	1.36147	1.36451	41.46	0.28048	0.28534	41.46	1.49858	1.49412
49.48	1.35994	1.36433	41.48	0.2841	0.28504	41.48	1.4962	1.4939
49.5	1.36366	1.36421	41.5	0.29452	0.28487	41.5	1.49169	1.49384
49.52	1.36842	1.36403	41.52	0.29362	0.28466	41.52	1.48915	1.49353
49.54	1.36574	1.36404	41.54	0.28213	0.28465	41.54	1.49891	1.4932
49.56	1.36847	1.36405	41.56	0.28418	0.2847	41.56	1.49497	1.4931
49.58	1.36317	1.36404	41.58	0.28015	0.28472	41.58	1.4962	1.49324
49.6	1.36497	1.36377	41.6	0.28073	0.28489	41.6	1.50194	1.49335
49.62	1.36431	1.36381	41.62	0.28295	0.28452	41.62	1.49079	1.49319
49.64	1.36514	1.3638	41.64	0.2882	0.2845	41.64	1.49144	1.4932
49.66	1.36328	1.36382	41.66	0.28221	0.28436	41.66	1.49292	1.49335
49.68	1.36371	1.36378	41.68	0.28401	0.28444	41.68	1.50063	1.49351
49.7	1.36246	1.36373	41.7	0.28171	0.2843	41.7	1.49407	1.49364
49.72	1.3641	1.36365	41.72	0.28861	0.28418	41.72	1.48841	1.49343
49.74	1.36667	1.36355	41.74	0.27556	0.28425	41.74	1.49169	1.49331
49.76	1.36224	1.36343	41.76	0.2827	0.2844	41.76	1.48332	1.49319
49.78	1.36514	1.36318	41.78	0.28951	0.28431	41.78	1.48923	1.49308
49.8	1.36153	1.36305	41.8	0.28352	0.28417	41.8	1.49268	1.49288
49.82	1.36131	1.36301	41.82	0.28385	0.28388	41.82	1.493	1.49283
49.84	1.36623	1.36293	41.84	0.28106	0.28337	41.84	1.49464	1.49319
49.86	1.35617	1.36276	41.86	0.27753	0.28313	41.86	1.49243	1.49309
49.88	1.36218	1.36286	41.88	0.28385	0.28293	41.88	1.4889	1.49301
49.9	1.36486	1.36297	41.9	0.2859	0.283	41.9	1.49538	1.49261
[truncated: 1,905 more rows]

## Sheet: Fig. 2b
Si 2p XPS results of Co@Si SACs prepared by different annealling temperatures.
25℃														500℃														500℃
X Axis	Y Axis	Y Axis	Y Axis	Y Axis	Y Axis	Y Axis	Y Axis	Y Axis	Y Axis	Y Axis	Y Axis	Y Axis	Y Axis	X Axis	Y Axis	Y Axis	Y Axis	Y Axis	Y Axis	Y Axis	Y Axis	Y Axis	Y Axis	Y Axis	Y Axis	Y Axis	Y Axis	X Axis	Y Axis	Y Axis	Y Axis	Y Axis	Y Axis	Y Axis	Y Axis	Y Axis
Binding Energy (eV)	Intensity	Intensity (Fit.)	Intensity	Intensity	Intensity	Intensity	Intensity	Intensity	Intensity	Intensity	Intensity	Intensity	Intensity	Binding Energy (eV)	Intensity	Intensity	Intensity	Intensity	Intensity	Intensity	Intensity	Intensity	Intensity	Intensity	Intensity	Intensity	Intensity	Binding Energy (eV)	Intensity	Intensity	Intensity	Intensity	Intensity	Intensity	Intensity	Intensity
111.88	1428.54	1428.54	1428.54	1428.54	1428.54	1428.54	1428.54	1428.54	1428.54	1428.54	1428.54	1428.54	1428.54	111.78	1158.08	1158.08	1158.08	1158.08	1158.08	1158.08	1158.08	1158.08	1158.08	1158.08	1158.08	1158.08	1158.08	109.18	2115.88	2115.88	2115.88	2115.88	2115.88	2115.88	2115.88	2115.89
111.83	1380.34	1380.34	1380.34	1380.34	1380.34	1380.34	1380.34	1380.34	1380.34	1380.34	1380.34	1380.34	1380.34	111.73	1131.17	1131.17	1131.17	1131.17	1131.17	1131.17	1131.17	1131.17	1131.17	1131.17	1131.17	1131.17	1131.17	109.13	2052.47	2052.47	2052.47	2052.47	2052.47	2052.47	2052.47	2052.49
111.78	1198.86	1198.86	1198.86	1198.86	1198.86	1198.86	1198.86	1198.86	1198.86	1198.86	1198.86	1198.86	1198.86	111.68	1074.43	1074.43	1074.43	1074.43	1074.43	1074.43	1074.43	1074.43	1074.43	1074.43	1074.43	1074.43	1074.43	109.08	2101.77	2101.77	2101.77	2101.77	2101.77	2101.77	2101.77	2101.79
111.73	1333.65	1333.65	1333.65	1333.65	1333.65	1333.65	1333.65	1333.65	1333.65	1333.65	1333.65	1333.65	1333.65	111.63	1136.83	1136.83	1136.83	1136.83	1136.83	1136.83	1136.83	1136.83	1136.83	1136.83	1136.83	1136.83	1136.83	109.03	2296.98	2296.98	2296.98	2296.98	2296.98	2296.98	2296.98	2297.01
111.68	1362.19	1362.19	1362.19	1362.19	1362.19	1362.19	1362.19	1362.19	1362.19	1362.19	1362.19	1362.19	1362.19	111.58	1072.07	1072.07	1072.07	1072.07	1072.07	1072.07	1072.07	1072.07	1072.07	1072.07	1072.07	1072.07	1072.07	108.98	2070.65	2070.65	2070.65	2070.65	2070.65	2070.65	2070.65	2070.69
111.63	1281.63	1281.63	1281.63	1281.63	1281.63	1281.63	1281.63	1281.63	1281.63	1281.63	1281.63	1281.63	1281.63	111.53	1150.86	1150.86	1150.86	1150.86	1150.86	1150.86	1150.86	1150.86	1150.86	1150.86	1150.86	1150.86	1150.86	108.93	2031.89	2031.89	2031.89	2031.89	2031.89	2031.89	2031.89	2031.93
111.58	1346.94	1346.94	1346.94	1346.94	1346.94	1346.94	1346.94	1346.94	1346.94	1346.94	1346.94	1346.94	1346.94	111.48	1099.38	1099.38	1099.38	1099.38	1099.38	1099.38	1099.38	1099.38	1099.38	1099.38	1099.38	1099.38	1099.38	108.88	2163.48	2163.48	2163.48	2163.48	2163.48	2163.48	2163.48	2163.54
111.53	1307.47	1307.47	1307.47	1307.47	1307.47	1307.47	1307.47	1307.47	1307.47	1307.47	1307.47	1307.47	1307.47	111.43	987.684	987.684	987.684	987.684	987.684	987.684	987.684	987.684	987.684	987.684	987.684	987.684	987.684	108.83	2123.91	2123.91	2123.91	2123.91	2123.91	2123.91	2123.91	2123.98
111.48	1151.97	1151.97	1151.97	1151.97	1151.97	1151.97	1151.97	1151.97	1151.97	1151.97	1151.97	1151.97	1151.97	111.38	965.486	965.486	965.487	965.486	965.486	965.486	965.486	965.486	965.486	965.486	965.486	965.486	965.487	108.78	2065.79	2065.79	2065.79	2065.79	2065.79	2065.79	2065.79	2065.88
111.43	1253.6	1253.6	1253.6	1253.6	1253.6	1253.6	1253.6	1253.6	1253.6	1253.6	1253.6	1253.6	1253.6	111.33	1099.02	1099.02	1099.02	1099.02	1099.02	1099.02	1099.02	1099.02	1099.02	1099.02	1099.02	1099.02	1099.02	108.73	2148.47	2148.47	2148.47	2148.47	2148.47	2148.47	2148.47	2148.58
111.38	1276.08	1276.08	1276.08	1276.08	1276.08	1276.08	1276.08	1276.08	1276.08	1276.08	1276.08	1276.08	1276.08	111.28	1059.66	1059.66	1059.66	1059.66	1059.66	1059.66	1059.66	1059.66	1059.66	1059.66	1059.66	1059.66	1059.66	108.68	2180.94	2180.95	2180.94	2180.94	2180.94	2180.94	2180.94	2181.08
111.33	1185.3	1185.3	1185.3	1185.3	1185.3	1185.3	1185.3	1185.3	1185.3	1185.3	1185.3	1185.3	1185.3	111.23	1111.69	1111.69	1111.69	1111.69	1111.69	1111.69	1111.69	1111.69	1111.69	1111.69	1111.69	1111.69	1111.69	108.63	1984.05	1984.06	1984.05	1984.05	1984.05	1984.05	1984.05	1984.22
111.28	1054.41	1054.41	1054.41	1054.41	1054.41	1054.41	1054.41	1054.41	1054.41	1054.41	1054.41	1054.41	1054.41	111.18	1151.42	1151.42	1151.42	1151.42	1151.42	1151.42	1151.42	1151.42	1151.42	1151.42	1151.42	1151.42	1151.42	108.58	2318.53	2318.54	2318.53	2318.53	2318.53	2318.53	2318.53	2318.74
111.23	1196.7	1196.7	1196.7	1196.7	1196.7	1196.7	1196.7	1196.7	1196.7	1196.7	1196.7	1196.7	1196.7	111.13	1176.02	1176.02	1176.02	1176.02	1176.02	1176.02	1176.02	1176.02	1176.02	1176.02	1176.02	1176.02	1176.02	108.53	2200.07	2200.08	2200.07	2200.07	2200.07	2200.07	2200.07	2200.33
111.18	1226.98	1226.98	1226.98	1226.98	1226.98	1226.98	1226.98	1226.98	1226.98	1226.98	1226.98	1226.98	1226.98	111.08	1093.27	1093.27	1093.27	1093.27	1093.27	1093.27	1093.27	1093.27	1093.27	1093.27	1093.27	1093.27	1093.27	108.48	2242.62	2242.63	2242.62	2242.62	2242.62	2242.62	2242.62	2242.94
111.13	1286.13	1286.13	1286.13	1286.13	1286.13	1286.13	1286.13	1286.13	1286.13	1286.13	1286.13	1286.13	1286.13	111.03	1055.1	1055.1	1055.1	1055.1	1055.1	1055.1	1055.1	1055.1	1055.1	1055.1	1055.1	1055.1	1055.1	108.43	1881.21	1881.23	1881.21	1881.21	1881.21	1881.21	1881.21	1881.6
111.08	1206.27	1206.27	1206.27	1206.27	1206.27	1206.27	1206.27	1206.27	1206.27	1206.27	1206.27	1206.27	1206.27	110.98	1025.24	1025.24	1025.24	1025.24	1025.24	1025.24	1025.24	1025.24	1025.24	1025.24	1025.24	1025.24	1025.24	108.38	1941.24	1941.26	1941.24	1941.24	1941.24	1941.24	1941.24	1941.72
111.03	1146.42	1146.42	1146.42	1146.42	1146.42	1146.42	1146.42	1146.42	1146.42	1146.42	1146.42	1146.42	1146.42	110.93	1137.89	1137.89	1137.89	1137.89	1137.89	1137.89	1137.89	1137.89	1137.89	1137.89	1137.89	1137.89	1137.89	108.33	2212.94	2212.97	2212.94	2212.94	2212.94	2212.94	2212.94	2213.53
110.98	1094.03	1094.03	1094.03	1094.03	1094.03	1094.03	1094.03	1094.03	1094.03	1094.03	1094.03	1094.03	1094.03	110.88	1026.85	1026.85	1026.85	1026.85	1026.85	1026.85	1026.85	1026.85	1026.85	1026.85	1026.85	1026.85	1026.85	108.28	2070.91	2070.95	2070.91	2070.91	2070.91	2070.91	2070.91	2071.63
110.93	1115.88	1115.88	1115.88	1115.88	1115.88	1115.88	1115.88	1115.88	1115.88	1115.88	1115.88	1115.88	1115.88	110.83	976.747	976.747	976.748	976.747	976.747	976.747	976.747	976.747	976.747	976.747	976.747	976.747	976.748	108.23	1907.99	1908.03	1907.99	1907.99	1907.99	1907.99	1907.99	1908.87
110.88	1121.88	1121.88	1121.88	1121.88	1121.88	1121.88	1121.88	1121.88	1121.88	1121.88	1121.88	1121.88	1121.88	110.78	1020.18	1020.18	1020.18	1020.18	1020.18	1020.18	1020.18	1020.18	1020.18	1020.18	1020.18	1020.18	1020.18	108.18	2168.21	2168.27	2168.21	2168.21	2168.21	2168.21	2168.21	2169.28
110.83	1047.73	1047.73	1047.73	1047.73	1047.73	1047.73	1047.73	1047.73	1047.73	1047.73	1047.73	1047.73	1047.73	110.73	1116.49	1116.49	1116.49	1116.49	1116.49	1116.49	1116.49	1116.49	1116.49	1116.49	1116.49	1116.49	1116.49	108.13	2121.22	2121.29	2121.22	2121.22	2121.22	2121.22	2121.22	2122.52
110.78	1114.74	1114.74	1114.74	1114.74	1114.74	1114.74	1114.74	1114.74	1114.74	1114.74	1114.74	1114.74	1114.74	110.68	1051.57	1051.57	1051.57	1051.57	1051.57	1051.57	1051.57	1051.57	1051.57	1051.57	1051.57	1051.57	1051.57	108.08	2124.4	2124.49	2124.4	2124.4	2124.4	2124.4	2124.4	2125.98
110.73	1144.88	1144.88	1144.88	1144.88	1144.88	1144.88	1144.88	1144.88	1144.88	1144.88	1144.88	1144.88	1144.88	110.63	1086.26	1086.26	1086.26	1086.26	1086.26	1086.26	1086.26	1086.26	1086.26	1086.26	1086.26	1086.26	1086.26	108.03	1972.82	1972.93	1972.82	1972.82	1972.82	1972.82	1972.82	1974.74
110.68	1130.37	1130.37	1130.37	1130.37	1130.37	1130.37	1130.37	1130.37	1130.37	1130.37	1130.37	1130.37	1130.37	110.58	1174.69	1174.69	1174.69	1174.69	1174.69	1174.69	1174.69	1174.69	1174.69	1174.69	1174.69	1174.69	1174.69	107.98	1972.4	1972.54	1972.4	1972.4	1972.4	1972.4	1972.4	1974.72
110.63	1108.92	1108.92	1108.92	1108.92	1108.92	1108.92	1108.92	1108.92	1108.92	1108.92	1108.92	1108.92	1108.92	110.53	1031.81	1031.81	1031.81	1031.81	1031.81	1031.81	1031.81	1031.81	1031.81	1031.81	1031.81	1031.81	1031.81	107.93	2168.08	2168.26	2168.08	2168.08	2168.08	2168.08	2168.08	2170.89
110.58	1063.67	1063.67	1063.67	1063.67	1063.67	1063.67	1063.67	1063.67	1063.67	1063.67	1063.67	1063.67	1063.67	110.48	1006.62	1006.62	1006.62	1006.62	1006.62	1006.62	1006.62	1006.62	1006.62	1006.62	1006.62	1006.62	1006.62	107.88	2219.55	2219.78	2219.55	2219.55	2219.55	2219.55	2219.55	2222.93
110.53	1039.5	1039.5	1039.5	1039.5	1039.5	1039.5	1039.5	1039.5	1039.5	1039.5	1039.5	1039.5	1039.5	110.43	1023.62	1023.62	1023.62	1023.62	1023.62	1023.62	1023.62	1023.62	1023.62	1023.62	1023.62	1023.62	1023.62	107.83	1980.23	1980.51	1980.23	1980.23	1980.23	1980.23	1980.23	1984.3
110.48	1137.06	1137.06	1137.06	1137.06	1137.06	1137.06	1137.06	1137.06	1137.06	1137.06	1137.06	1137.06	1137.06	110.38	1068	1068	1068	1068	1068	1068	1068	1068	1068	1068	1068	1068	1068	107.78	2195.97	2196.32	2195.97	2195.97	2195.97	2195.97	2195.97	2200.86
110.43	1151.26	1151.26	1151.26	1151.26	1151.26	1151.26	1151.26	1151.26	1151.26	1151.26	1151.26	1151.26	1151.26	110.33	1079.79	1079.79	1079.79	1079.79	1079.79	1079.79	1079.79	1079.79	1079.79	1079.79	1079.79	1079.79	1079.79	107.73	2205.43	2205.87	2205.43	2205.43	2205.43	2205.43	2205.43	2211.3
110.38	1069.33	1069.33	1069.33	1069.33	1069.33	1069.33	1069.33	1069.33	1069.33	1069.33	1069.33	1069.33	1069.33	110.28	1049.55	1049.55	1049.55	1049.55	1049.55	1049.55	1049.55	1049.55	1049.55	1049.55	1049.55	1049.55	1049.55	107.68	2159.78	2160.33	2159.78	2159.78	2159.78	2159.78	2159.78	2166.82
110.33	1056.45	1056.45	1056.45	1056.45	1056.45	1056.45	1056.45	1056.45	1056.45	1056.45	1056.45	1056.45	1056.45	110.23	1004.81	1004.81	1004.81	1004.81	1004.81	1004.81	1004.81	1004.81	1004.81	1004.81	1004.81	1004.81	1004.81	107.63	2048.38	2049.07	2048.38	2048.38	2048.38	2048.38	2048.38	2056.8
110.28	1115.74	1115.74	1115.74	1115.74	1115.74	1115.74	1115.74	1115.74	1115.74	1115.74	1115.74	1115.74	1115.74	110.18	1099.94	1099.94	1099.94	1099.94	1099.94	1099.94	1099.94	1099.94	1099.94	1099.94	1099.94	1099.94	1099.94	107.58	2053.02	2053.87	2053.02	2053.02	2053.02	2053.02	2053.02	2063.07
110.23	1086.73	1086.73	1086.73	1086.73	1086.73	1086.73	1086.73	1086.73	1086.73	1086.73	1086.73	1086.73	1086.73	110.13	1012.52	1012.52	1012.52	1012.52	1012.52	1012.52	1012.52	1012.52	1012.52	1012.52	1012.52	1012.52	1012.52	107.53	2024.53	2025.58	2024.53	2024.53	2024.53	2024.53	2024.53	2036.51
110.18	1190.27	1190.27	1190.27	1190.27	1190.27	1190.27	1190.27	1190.27	1190.27	1190.27	1190.27	1190.27	1190.27	110.08	940.289	940.289	940.294	940.289	940.289	940.289	940.289	940.289	940.289	940.289	940.289	940.289	940.294	107.48	2004.29	2005.59	2004.29	2004.29	2004.29	2004.29	2004.29	2018.55
110.13	1051.92	1124.71	1124.71	1124.71	1124.71	1124.71	1124.71	1124.71	1124.71	1124.71	1124.71	1124.71	1124.71	110.03	985.473	985.473	985.478	985.473	985.473	985.473	985.473	985.473	985.473	985.473	985.473	985.473	985.478	107.43	2058.62	2060.22	2058.62	2058.62	2058.62	2058.62	2058.62	2075.54
110.08	1131.97	1124.7	1124.7	1124.7	1124.7	1124.7	1124.7	1124.7	1124.7	1124.7	1124.7	1124.7	1124.7	109.98	1032.9	1032.9	1032.91	1032.9	1032.9	1032.9	1032.9	1032.9	1032.9	1032.9	1032.9	1032.9	1032.91	107.38	2050.52	2052.49	2050.52	2050.52	2050.52	2050.52	2050.52	2070.57
110.03	1026.52	1124.69	1124.69	1124.69	1124.69	1124.69	1124.69	1124.69	1124.69	1124.69	1124.69	1124.69	1124.69	109.93	986.775	986.775	986.781	986.775	986.775	986.775	986.775	986.775	986.775	986.775	986.775	986.775	986.782	107.33	2158.33	2160.74	2158.33	2158.33	2158.33	2158.33	2158.33	2182.04
109.98	1089.92	1124.68	1124.68	1124.68	1124.68	1124.68	1124.68	1124.68	1124.68	1124.68	1124.68	1124.68	1124.68	109.88	1036.76	1036.76	1036.77	1036.76	1036.76	1036.76	1036.76	1036.76	1036.76	1036.76	1036.76	1036.76	1036.77	107.28	2212.04	2214.99	2212.04	2212.04	2212.04	2212.04	2212.04	2240.03
109.93	1107.31	1124.68	1124.68	1124.68	1124.68	1124.68	1124.68	1124.68	1124.68	1124.68	1124.68	1124.68	1124.68	109.83	1210.66	1210.66	1210.67	1210.66	1210.66	1210.66	1210.66	1210.66	1210.66	1210.66	1210.66	1210.66	1210.67	107.23	2228.82	2232.43	2228.82	2228.82	2228.82	2228.82	2228.82	2261.79
109.88	1140.25	1124.67	1124.67	1124.67	1124.67	1124.67	1124.67	1124.67	1124.67	1124.67	1124.67	1124.67	1124.67	109.78	1063.6	1063.6	1063.61	1063.6	1063.6	1063.6	1063.6	1063.6	1063.6	1063.6	1063.6	1063.6	1063.61	107.18	2151.09	2155.48	2151.09	2151.09	2151.09	2151.09	2151.09	2189.85
109.83	1202.19	1124.66	1124.66	1124.66	1124.66	1124.66	1124.66	1124.66	1124.66	1124.66	1124.66	1124.66	1124.66	109.73	1023.37	1023.37	1023.38	1023.37	1023.37	1023.37	1023.37	1023.37	1023.37	1023.37	1023.37	1023.37	1023.38	107.13	2235.35	2240.69	2235.35	2235.35	2235.35	2235.35	2235.35	2280.91
109.78	1032.53	1124.64	1124.64	1124.64	1124.64	1124.64	1124.64	1124.64	1124.64	1124.64	1124.64	1124.64	1124.64	109.68	985.023	985.023	985.033	985.023	985.023	985.023	985.023	985.023	985.023	985.023	985.023	985.023	985.033	107.08	2065.59	2072.07	2065.59	2065.59	2065.59	2065.59	2065.59	2119.06
109.73	1046.55	1124.63	1124.63	1124.63	1124.63	1124.63	1124.63	1124.63	1124.63	1124.63	1124.63	1124.63	1124.63	109.63	992.467	992.467	992.477	992.467	992.467	992.467	992.467	992.467	992.467	992.467	992.467	992.467	992.478	107.03	2381.2	2389.05	2381.2	2381.2	2381.2	2381.2	2381.2	2443.84
109.68	1073.26	1124.62	1124.62	1124.62	1124.62	1124.62	1124.62	1124.62	1124.62	1124.62	1124.62	1124.62	1124.62	109.58	1009.27	1009.27	1009.28	1009.27	1009.27	1009.27	1009.27	1009.27	1009.27	1009.27	1009.27	1009.27	1009.28	106.98	2157.03	2166.52	2157.03	2157.03	2157.03	2157.03	2157.03	2230.26
109.63	1090.2	1124.61	1124.61	1124.61	1124.61	1124.61	1124.61	1124.61	1124.61	1124.61	1124.61	1124.61	1124.61	109.53	1048.37	1048.37	1048.38	1048.37	1048.37	1048.37	1048.37	1048.37	1048.37	1048.37	1048.37	1048.37	1048.38	106.93	2147.57	2159.01	2147.57	2147.57	2147.57	2147.57	2147.57	2233.02
109.58	1121.19	1124.61	1124.61	1124.61	1124.61	1124.61	1124.61	1124.61	1124.61	1124.61	1124.61	1124.61	1124.61	109.48	999.931	999.931	999.944	999.931	999.931	999.931	999.931	999.931	999.931	999.931	999.932	999.931	999.945	106.88	2212.75	2226.51	2212.75	2212.75	2212.75	2212.75	2212.75	2312.27
109.53	1192.19	1124.6	1124.6	1124.6	1124.6	1124.6	1124.6	1124.6	1124.6	1124.6	1124.6	1124.6	1124.6	109.43	1040.74	1040.74	1040.75	1040.74	1040.74	1040.74	1040.74	1040.74	1040.74	1040.74	1040.74	1040.74	1040.76	106.83	2104.98	2157.96	2141.43	2141.43	2141.43	2141.43	2141.43	2257.11
109.48	1066.81	1124.59	1124.59	1124.59	1124.59	1124.59	1124.59	1124.59	1124.59	1124.59	1124.59	1124.59	1124.59	109.38	1031.16	1031.16	1031.18	1031.16	1031.16	1031.16	1031.16	1031.16	1031.16	1031.16	1031.16	1031.16	1031.18	106.78	2106.6	2161.22	2141.42	2141.42	2141.42	2141.42	2141.42	2275.64
109.43	1087.89	1124.58	1124.58	1124.58	1124.58	1124.58	1124.58	1124.58	1124.58	1124.58	1124.58	1124.58	1124.58	109.33	953.619	953.619	953.636	953.619	953.619	953.619	953.619	953.619	953.619	953.619	953.62	953.619	953.637	106.73	2399.47	2165	2141.32	2141.32	2141.32	2141.32	2141.32	2296.77
109.38	1011.07	1124.56	1124.56	1124.56	1124.56	1124.56	1124.56	1124.56	1124.56	1124.56	1124.56	1124.56	1124.56	109.28	986.119	986.119	986.137	986.119	986.119	986.119	986.119	986.119	986.119	986.119	986.121	986.119	986.139	106.68	2408.98	2169.48	2141.22	2141.22	2141.22	2141.22	2141.22	2320.92
109.33	1005.79	1124.53	1124.53	1124.53	1124.53	1124.53	1124.53	1124.53	1124.53	1124.53	1124.54	1124.53	1124.54	109.23	1181.85	1181.85	1181.87	1181.85	1181.85	1181.85	1181.85	1181.85	1181.85	1181.85	1181.85	1181.85	1181.87	106.63	2362.39	2174.78	2141.14	2141.14	2141.14	2141.14	2141.14	2348.48
109.28	972.686	1124.5	1124.5	1124.5	1124.5	1124.5	1124.5	1124.5	1124.5	1124.51	1124.51	1124.5	1124.51	109.18	1157.97	1157.97	1157.99	1157.97	1157.97	1157.97	1157.97	1157.97	1157.97	1157.97	1157.97	1157.97	1157.99	106.58	2497.65	2181.03	2141.01	2141.01	2141.01	2141.01	2141.01	2379.85
109.23	1139.42	1124.5	1124.5	1124.5	1124.5	1124.5	1124.5	1124.5	1124.5	1124.5	1124.51	1124.5	1124.51	109.13	1103.34	1103.34	1103.36	1103.34	1103.34	1103.34	1103.34	1103.34	1103.34	1103.34	1103.34	1103.34	1103.37	106.53	2567.32	2188.35	2140.86	2140.86	2140.86	2140.86	2140.86	2415.83
109.18	1031.11	1124.48	1124.48	1124.48	1124.48	1124.48	1124.48	1124.48	1124.48	1124.48	1124.49	1124.48	1124.49	109.08	949.049	949.049	949.073	949.049	949.049	949.049	949.049	949.049	949.049	949.049	949.054	949.049	949.079	106.48	2646	2196.93	2140.67	2140.67	2140.67	2140.67	2140.67	2456.68
109.13	1065.03	1124.47	1124.47	1124.47	1124.47	1124.47	1124.47	1124.47	1124.47	1124.47	1124.48	1124.47	1124.48	109.03	917.279	917.279	917.305	917.279	917.279	917.279	917.279	917.279	917.279	917.28	917.285	917.279	917.312	106.43	2680.26	2206.97	2140.47	2140.47	2140.47	2140.47	2140.47	2502.95
109.08	1062.51	1124.46	1124.46	1124.46	1124.46	1124.46	1124.46	1124.46	1124.46	1124.46	1124.47	1124.46	1124.47	108.98	991.447	991.447	991.475	991.447	991.447	991.447	991.447	991.447	991.447	991.448	991.455	991.447	991.484	106.38	2920.19	2218.62	2140.19	2140.19	2140.19	2140.19	2140.19	2555.19
109.03	1036.27	1124.44	1124.44	1124.44	1124.44	1124.44	1124.44	1124.44	1124.44	1124.45	1124.45	1124.44	1124.45	108.93	1032.68	1032.68	1032.71	1032.68	1032.68	1032.68	1032.68	1032.68	1032.68	1032.68	1032.69	1032.68	1032.72	106.33	2717.3	2232.29	2139.97	2139.97	2139.97	2139.97	2139.97	2614.23
108.98	1087.33	1124.44	1124.44	1124.44	1124.44	1124.44	1124.44	1124.44	1124.44	1124.44	1124.45	1124.44	1124.45	108.88	1079.6	1079.6	1079.63	1079.6	1079.6	1079.6	1079.6	1079.6	1079.6	1079.6	1079.61	1079.6	1079.65	106.28	2914.95	2248.11	2139.69	2139.69	2139.69	2139.69	2139.69	2680.66
108.93	1040.04	1124.42	1124.42	1124.42	1124.42	1124.42	1124.42	1124.42	1124.42	1124.42	1124.43	1124.42	1124.44	108.83	985.511	985.511	985.546	985.511	985.511	985.511	985.511	985.511	985.511	985.513	985.527	985.511	985.564	106.23	2769.56	2266.53	2139.46	2139.46	2139.46	2139.46	2139.46	2755.38
108.88	1105.34	1124.42	1124.42	1124.42	1124.42	1124.42	1124.42	1124.42	1124.42	1124.42	1124.43	1124.42	1124.44	108.78	1003.83	1003.83	1003.87	1003.83	1003.83	1003.83	1003.83	1003.83	1003.83	1003.83	1003.85	1003.83	1003.89	106.18	2826.72	2287.82	2139.21	2139.21	2139.21	2139.21	2139.21	2839.17
108.83	1031.09	1124.4	1124.4	1124.4	1124.4	1124.4	1124.4	1124.4	1124.4	1124.4	1124.42	1124.4	1124.42	108.73	971.241	971.241	971.282	971.241	971.241	971.241	971.241	971.241	971.241	971.244	971.268	971.241	971.311	106.13	3062.31	2312.3	2138.87	2138.87	2138.87	2138.87	2138.87	2932.89
108.78	1093.74	1124.39	1124.39	1124.39	1124.39	1124.39	1124.39	1124.39	1124.39	1124.4	1124.42	1124.39	1124.42	108.68	1062.11	1062.11	1062.15	1062.11	1062.11	1062.11	1062.11	1062.11	1062.11	1062.11	1062.14	1062.11	1062.19	106.08	3215.25	2340.45	2138.47	2138.47	2138.47	2138.47	2138.47	3037.53
108.73	1132.62	1124.39	1124.39	1124.39	1124.39	1124.39	1124.39	1124.39	1124.39	1124.4	1124.43	1124.39	1124.43	108.63	1249.12	1249.12	1249.17	1249.12	1249.12	1249.12	1249.12	1249.12	1249.12	1249.12	1249.16	1249.12	1249.21	106.03	3029.2	2372.86	2138.14	2138.14	2138.14	2138.14	2138.14	3154.27
108.68	997.519	1124.37	1124.37	1124.37	1124.37	1124.37	1124.37	1124.37	1124.37	1124.37	1124.41	1124.37	1124.42	108.58	1113.55	1113.55	1113.6	1113.55	1113.55	1113.55	1113.55	1113.55	1113.55	1113.56	1113.6	1113.55	1113.66	105.98	3372	2409.88	2137.69	2137.69	2137.69	2137.69	2137.69	3284.13
108.63	1115.78	1124.37	1124.37	1124.37	1124.37	1124.37	1124.37	1124.37	1124.37	1124.37	1124.42	1124.37	1124.43	108.53	1141.63	1141.63	1141.68	1141.63	1141.63	1141.63	1141.63	1141.63	1141.63	1141.64	1141.7	1141.63	1141.76	105.93	3697.19	2452.1	2137.12	2137.12	2137.12	2137.12	2137.12	3429.1
108.58	1120.45	1124.37	1124.37	1124.37	1124.37	1124.37	1124.37	1124.37	1124.37	1124.37	1124.43	1124.37	1124.44	108.48	1114.3	1114.3	1114.36	1114.3	1114.3	1114.3	1114.3	1114.3	1114.3	1114.31	1114.38	1114.3	1114.45	105.88	3698.01	2500.27	2136.55	2136.55	2136.55	2136.55	2136.55	3589.78
108.53	1142.51	1124.36	1124.36	1124.36	1124.36	1124.36	1124.36	1124.36	1124.36	1124.37	1124.45	1124.36	1124.46	108.43	1138.42	1138.42	1138.48	1138.42	1138.42	1138.42	1138.42	1138.42	1138.42	1138.43	1138.53	1138.42	1138.6	105.83	4145.29	2554.93	2135.81	2135.81	2135.81	2135.81	2135.81	3767.34
108.48	1080.59	1124.35	1124.35	1124.35	1124.35	1124.35	1124.35	1124.35	1124.35	1124.37	1124.46	1124.35	1124.47	108.38	1024.74	1024.74	1024.81	1024.74	1024.74	1024.74	1024.74	1024.74	1024.74	1024.76	1024.87	1024.74	1024.96	105.78	4414.39	2616.91	2134.97	2134.97	2134.97	2134.97	2134.97	3963.19
108.43	965.92	1124.32	1124.32	1124.32	1124.32	1124.32	1124.32	1124.32	1124.32	1124.34	1124.46	1124.32	1124.47	108.33	1034.6	1034.6	1034.67	1034.6	1034.6	1034.6	1034.6	1034.6	1034.6	1034.62	1034.77	1034.6	1034.86	105.73	4610.1	2687.05	2134.06	2134.06	2134.06	2134.07	2134.06	4178.79
108.38	1006.47	1124.3	1124.3	1124.3	1124.3	1124.3	1124.3	1124.3	1124.3	1124.32	1124.46	1124.3	1124.49	108.28	1001.25	1001.25	1001.33	1001.25	1001.25	1001.25	1001.25	1001.25	1001.25	1001.28	1001.46	1001.25	1001.56	105.68	4843.71	2766.23	2133.07	2133.07	2133.07	2133.07	2133.07	4415.6
108.33	1069.42	1124.29	1124.29	1124.29	1124.29	1124.29	1124.29	1124.29	1124.29	1124.32	1124.49	1124.29	1124.52	108.23	1096.21	1096.21	1096.29	1096.21	1096.21	1096.21	1096.21	1096.21	1096.21	1096.24	1096.47	1096.21	1096.58	105.63	4972.9	2855.45	2132.03	2132.03	2132.03	2132.03	2132.03	4675.18
108.28	1099.8	1124.29	1124.29	1124.29	1124.29	1124.29	1124.29	1124.29	1124.29	1124.32	1124.54	1124.29	1124.57	108.18	1061.98	1061.98	1062.07	1061.98	1061.98	1061.98	1061.98	1061.98	1061.98	1062.02	1062.3	1061.98	1062.43	105.58	5046.68	2955.74	2130.96	2130.96	2130.96	2130.97	2130.96	4959.08
108.23	1145.49	1124.28	1124.28	1124.28	1124.28	1124.28	1124.28	1124.28	1124.28	1124.32	1124.59	1124.28	1124.64	108.13	1084.87	1084.87	1084.97	1084.87	1084.87	1084.87	1084.87	1084.87	1084.87	1084.92	1085.26	1084.87	1085.41	105.53	5448.08	3068.08	2129.74	2129.74	2129.74	2129.75	2129.74	5268.76
108.18	1140.14	1124.28	1124.28	1124.28	1124.28	1124.28	1124.28	1124.28	1124.28	1124.33	1124.66	1124.28	1124.72	108.08	1105.16	1080.3	1080.4	1080.3	1080.3	1080.3	1080.3	1080.3	1080.3	1080.37	1080.79	1080.3	1080.96	105.48	5860.7	3193.61	2128.37	2128.37	2128.37	2128.39	2128.37	5605.78
108.13	1119.52	1124.28	1124.28	1124.28	1124.28	1124.28	1124.28	1124.28	1124.28	1124.35	1124.75	1124.28	1124.82	108.03	1050.9	1080.29	1080.4	1080.29	1080.29	1080.29	1080.29	1080.29	1080.29	1080.38	1080.89	1080.29	1081.09	105.43	6274.85	3333.54	2126.85	2126.85	2126.85	2126.87	2126.85	5971.71
108.08	1199.78	1124.26	1124.26	1124.26	1124.26	1124.26	1124.26	1124.26	1124.26	1124.35	1124.84	1124.26	1124.93	107.98	1040.05	1080.28	1080.4	1080.28	1080.28	1080.28	1080.28	1080.28	1080.28	1080.39	1081.01	1080.28	1081.24	105.38	6250.34	3489.31	2125.33	2125.33	2125.33	2125.36	2125.33	6368.62
108.03	1205.49	1124.25	1124.25	1124.25	1124.25	1124.25	1124.25	1124.25	1124.25	1124.36	1124.96	1124.25	1125.07	107.93	1063.29	1080.27	1080.4	1080.27	1080.27	1080.27	1080.27	1080.27	1080.27	1080.41	1081.17	1080.27	1081.44	105.33	6719.46	3662.06	2123.65	2123.65	2123.65	2123.68	2123.65	6798.64
107.98	1123.01	1124.25	1124.25	1124.25	1124.25	1124.25	1124.25	1124.25	1124.25	1124.38	1125.12	1124.25	1125.25	107.88	1095.01	1080.27	1080.4	1080.27	1080.27	1080.27	1080.27	1080.27	1080.27	1080.44	1081.37	1080.27	1081.68	105.28	7505.05	3853.82	2121.67	2121.67	2121.67	2121.72	2121.67	7262.67
107.93	1135.3	1124.25	1124.25	1124.25	1124.25	1124.25	1124.25	1124.25	1124.25	1124.42	1125.31	1124.25	1125.48	107.83	1153.11	1080.24	1080.39	1080.24	1080.24	1080.24	1080.24	1080.24	1080.24	1080.46	1081.59	1080.24	1081.95	105.23	8123.72	4065.47	2119.47	2119.47	2119.47	2119.53	2119.47	7761.5
107.88	1165.23	1124.24	1124.24	1124.24	1124.24	1124.24	1124.24	1124.24	1124.24	1124.45	1125.54	1124.24	1125.75	107.78	1171.91	1080.21	1080.37	1080.21	1080.21	1080.21	1080.21	1080.21	1080.21	1080.48	1081.86	1080.21	1082.28	105.18	8476.17	4298.48	2117.13	2117.13	2117.13	2117.22	2117.13	8296.34
107.83	1148.08	1124.23	1124.23	1124.23	1124.23	1124.23	1124.23	1124.23	1124.23	1124.5	1125.81	1124.23	1126.08	107.73	1072.73	1080.21	1080.38	1080.21	1080.21	1080.21	1080.21	1080.21	1080.21	1080.54	1082.21	1080.21	1082.71	105.13	9250.03	4554.14	2114.51	2114.51	2114.51	2114.63	2114.51	8868.1
107.78	1140.64	1124.23	1124.23	1124.23	1124.23	1124.23	1124.23	1124.23	1124.23	1124.56	1126.15	1124.23	1126.48	107.68	1006.95	1080.19	1080.36	1080.19	1080.19	1080.19	1080.19	1080.19	1080.19	1080.6	1082.61	1080.19	1083.2	105.08	9828.09	4833.95	2111.68	2111.68	2111.68	2111.83	2111.68	9477.7
107.73	1271.01	1124.2	1124.2	1124.2	1124.2	1124.2	1124.2	1124.2	1124.2	1124.61	1126.53	1124.2	1126.93	107.63	1111.28	1080.18	1080.37	1080.18	1080.18	1080.18	1080.18	1080.18	1080.18	1080.69	1083.11	1080.18	1083.81	105.03	10059	5139.45	2108.77	2108.77	2108.77	2108.95	2108.77	10126
107.68	1115.89	1124.2	1124.2	1124.2	1124.2	1124.2	1124.2	1124.2	1124.2	1124.7	1127.01	1124.2	1127.52	107.58	1093.01	1080.17	1080.37	1080.17	1080.17	1080.17	1080.17	1080.17	1080.17	1080.81	1083.72	1080.17	1084.56	104.98	10978.3	5471.75	2105.51	2105.51	2105.51	2105.75	2105.51	10813
107.63	1085.47	1124.19	1124.19	1124.19	1124.19	1124.19	1124.19	1124.19	1124.19	1124.81	1127.59	1124.19	1128.21	107.53	1155.42	1080.15	1080.36	1080.15	1080.15	1080.15	1080.15	1080.15	1080.15	1080.93	1084.42	1080.15	1085.43	104.93	11883	5832.15	2101.92	2101.92	2101.92	2102.24	2101.92	11539
107.58	1220.32	1124.18	1124.18	1124.18	1124.18	1124.18	1124.18	1124.18	1124.18	1124.94	1128.26	1124.18	1129.03	107.48	1226.38	1080.1	1080.33	1080.1	1080.1	1080.1	1080.1	1080.1	1080.1	1081.07	1085.24	1080.1	1086.45	104.88	12359.8	6221.99	2098.15	2098.15	2098.16	2098.56	2098.15	12304
107.53	1223.67	1124.16	1124.16	1124.16	1124.16	1124.16	1124.16	1124.16	1124.16	1125.1	1129.06	1124.16	1130.01	107.43	1207.37	1080.06	1080.3	1080.06	1080.06	1080.06	1080.06	1080.06	1080.06	1081.25	1086.23	1080.06	1087.67	104.83	13495.5	6642.1	2093.97	2093.97	2093.97	2094.49	2093.97	13107.2
107.48	1284.21	1124.13	1124.13	1124.13	1124.13	1124.13	1124.13	1124.13	1124.13	1125.29	1130.01	1124.13	1131.17	107.38	1110.79	1080.05	1080.31	1080.05	1080.05	1080.05	1080.05	1080.05	1080.05	1081.52	1087.45	1080.05	1089.18	104.78	14188	7093.54	2089.53	2089.53	2089.53	2090.19	2089.53	13948.2
107.43	1257.02	1124.1	1124.1	1124.1	1124.1	1124.1	1124.1	1124.1	1124.1	1125.52	1131.14	1124.1	1132.56	107.33	1112.83	1080.04	1080.31	1080.04	1080.04	1080.04	1080.04	1080.04	1080.04	1081.84	1088.88	1080.04	1090.96	104.73	14869	7577.04	2084.84	2084.84	2084.84	2085.67	2084.84	14825.3
107.38	1319.78	1124.06	1124.06	1124.06	1124.06	1124.06	1124.06	1124.06	1124.06	1125.81	1132.47	1124.06	1134.21	107.28	1235.68	1079.98	1080.28	1079.98	1079.98	1079.98	1079.98	1079.98	1079.99	1082.19	1090.54	1079.98	1093.04	104.68	16110.6	8092.87	2079.69	2079.69	2079.7	2080.74	2079.69	15736.3
107.33	1226.97	1124.04	1124.04	1124.04	1124.04	1124.04	1124.04	1124.04	1124.04	1126.17	1134.06	1124.04	1136.19	107.23	1158.33	1079.96	1080.28	1079.96	1079.96	1079.96	1079.96	1079.96	1079.96	1082.65	1092.52	1079.96	1095.53	104.63	16559.6	8641.55	2074.37	2074.37	2074.38	2075.7	2074.37	16679.2
107.28	1132.43	1124.04	1124.04	1124.04	1124.04	1124.04	1124.04	1124.04	1124.04	1126.64	1135.95	1124.04	1138.55	107.18	1124.49	1079.94	1080.28	1079.94	1079.94	1079.94	1079.94	1079.94	1079.94	1083.23	1094.86	1079.94	1098.49	104.58	17756.8	9222.7	2068.62	2068.62	2068.63	2070.28	2068.62	17651.2
107.23	1382.88	1123.99	1123.99	1123.99	1123.99	1123.99	1123.99	1123.99	1123.99	1127.15	1138.12	1123.99	1141.28	107.13	1291.26	1079.87	1080.23	1079.87	1079.87	1079.87	1079.87	1079.87	1079.87	1083.87	1097.56	1079.87	1101.91	104.53	18780.9	9835.96	2062.48	2062.48	2062.5	2064.57	2062.48	18649.1
107.18	1333.65	1123.95	1123.95	1123.95	1123.95	1123.95	1123.95	1123.95	1123.95	1127.79	1140.68	1123.95	1144.52	107.08	1211.02	1079.83	1080.21	1079.83	1079.83	1079.83	1079.83	1079.83	1079.83	1084.68	1100.74	1079.83	1105.98	104.48	19754.9	10480.5	2055.99	2055.99	2056.01	2058.58	2055.99	19669.3
107.13	1316.7	1123.92	1123.92	1123.92	1123.92	1123.92	1123.92	1123.92	1123.92	1128.57	1143.68	1123.92	1148.33	107.03	1210.29	1079.79	1080.19	1079.79	1079.79	1079.79	1079.79	1079.79	1079.79	1085.66	1104.47	1079.79	1110.75	104.43	20986.7	11155.1	2049.04	2049.04	2049.07	2052.26	2049.04	20707.5
107.08	1308.04	1123.88	1123.88	1123.88	1123.88	1123.88	1123.88	1123.88	1123.88	1129.51	1147.18	1123.88	1152.81	106.98	1297.39	1079.72	1080.15	1079.72	1079.72	1079.72	1079.72	1079.72	1079.72	1086.81	1108.78	1079.72	1116.31	104.38	21771.3	11858.1	2041.8	2041.8	2041.84	2045.79	2041.8	21759.5
107.03	1476.5	1123.81	1123.81	1123.81	1123.81	1123.81	1123.81	1123.81	1123.81	1130.6	1151.25	1123.81	1158.04	106.93	1202.02	1079.68	1080.13	1079.68	1079.68	1079.68	1079.68	1079.68	1079.68	1088.23	1113.83	1079.68	1122.85	104.33	22503.8	12587.5	2034.28	2034.28	2034.34	2039.21	2034.28	22820.1
106.98	1364.91	1123.77	1123.77	1123.77	1123.77	1123.77	1123.77	1123.77	1123.77	1131.94	1156.02	1123.77	1164.19	106.88	1196.38	1079.64	1080.12	1079.64	1079.64	1079.64	1079.64	1079.64	1079.64	1089.93	1119.69	1079.64	1130.48	104.28	23259.7	13340.5	2026.49	2026.49	2026.57	2032.53	2026.49	23883.7
106.93	1450.97	1123.71	1123.71	1123.71	1123.71	1123.71	1123.71	1123.71	1123.71	1133.52	1161.54	1123.71	1171.36	106.83	1325.68	1079.56	1080.07	1079.56	1079.56	1079.56	1079.56	1079.56	1079.56	1091.91	1126.43	1079.56	1139.31	104.23	24263.8	14113.8	2018.33	2018.33	2018.43	2025.72	2018.33	24944.2
106.88	1446.53	1123.64	1123.64	1123.64	1123.64	1123.64	1123.64	1123.64	1123.64	1135.41	1167.94	1123.64	1179.71	106.78	1323.44	1079.47	1080.02	1079.47	1079.47	1079.47	1079.47	1079.47	1079.48	1094.28	1134.21	1079.47	1149.57	104.18	26054.9	14903.5	2009.5	2009.5	2009.64	2018.53	2009.5	25993.5
106.83	1477.27	1123.58	1123.58	1123.58	1123.58	1123.58	1123.58	1123.58	1123.58	1137.66	1175.32	1123.58	1189.4	106.73	1357.09	1079.38	1079.97	1079.38	1079.38	1079.38	1079.38	1079.38	1079.39	1097.08	1143.16	1079.38	1161.45	104.13	27371.5	15705.3	2000.19	2000.19	2000.37	2011.17	2000.19	27024.6
106.78	1543.66	1123.5	1123.5	1123.5	1123.5	1123.5	1123.5	1123.5	1123.5	1140.31	1183.81	1123.5	1200.62	106.68	1354.05	1079.29	1079.91	1079.29	1079.29	1079.29	1079.29	1079.29	1079.3	1100.4	1153.45	1079.29	1175.18	104.08	27803.8	16514.9	1990.72	1990.72	1990.96	2003.99	1990.72	28032.4
106.73	1620.47	1123.4	1123.4	1123.4	1123.4	1123.4	1123.4	1123.4	1123.4	1143.43	1193.56	1123.4	1213.59	106.63	1441.67	1079.17	1079.83	1079.17	1079.17	1079.17	1079.17	1079.17	1079.18	1104.29	1165.21	1079.17	1191.01	104.03	29463.4	17326.5	1980.63	1980.63	1980.94	1996.65	1980.63	29009.2
106.68	1690.75	1123.29	1123.29	1123.29	1123.29	1123.29	1123.29	1123.29	1123.29	1147.11	1204.73	1123.29	1228.54	106.58	1515.43	1079.03	1079.73	1079.03	1079.03	1079.03	1079.03	1079.03	1079.04	1108.87	1178.7	1079.03	1209.25	103.98	30318.3	18134.1	1970.23	1970.23	1970.64	1989.51	1970.23	29947.7
106.63	1631.34	1123.2	1123.2	1123.2	1123.2	1123.2	1123.2	1123.2	1123.2	1151.45	1217.52	1123.2	1245.78	106.53	1530.73	1078.88	1079.62	1078.88	1078.88	1078.88	1078.88	1078.88	1078.9	1114.24	1194.09	1078.88	1230.21	103.93	30456.7	18931.6	1959.77	1959.78	1960.3	1982.85	1959.77	30840.6
106.58	1657.6	1123.1	1123.1	1123.1	1123.1	1123.1	1123.1	1123.1	1123.1	1156.55	1232.13	1123.1	1265.58	106.48	1560.49	1078.72	1079.5	1078.72	1078.72	1078.72	1078.72	1078.72	1078.75	1120.55	1211.6	1078.72	1254.24	103.88	32020.6	19712	1948.74	1948.74	1949.42	1976.24	1948.74	31680.2
106.53	1764.77	1122.97	1122.97	1122.97	1122.97	1122.97	1122.97	1122.97	1122.97	1162.5	1248.74	1122.97	1288.26	106.43	1591.63	1078.55	1079.38	1078.55	1078.55	1078.55	1078.55	1078.55	1078.58	1127.91	1231.47	1078.55	1281.7	103.83	32017.8	20468.9	1937.7	1937.7	1938.57	1970.44	1937.7	32459.8
106.48	1812.55	1122.84	1122.84	1122.84	1122.84	1122.84	1122.84	1122.84	1122.84	1169.44	1267.6	1122.84	1314.21	106.38	1745.73	1078.33	1079.21	1078.33	1078.33	1078.33	1078.33	1078.33	1078.37	1136.46	1253.94	1078.33	1313	103.78	33034.7	21195	1926.28	1926.29	1927.41	1965.09	1926.28	33172.2
106.43	1804.79	1122.71	1122.71	1122.71	1122.71	1122.71	1122.71	1122.71	1122.71	1177.58	1288.99	1122.71	1343.86	106.33	1741.64	1078.11	1079.04	1078.11	1078.11	1078.11	1078.11	1078.11	1078.17	1146.43	1279.33	1078.11	1348.64	103.73	33416.6	21883.3	1914.72	1914.73	1916.16	1960.5	1914.72	33810.9
106.38	1877.6	1122.57	1122.57	1122.57	1122.57	1122.57	1122.57	1122.57	1122.57	1187.08	1313.15	1122.57	1377.66	106.28	1861.44	1077.85	1078.84	1077.85	1077.85	1077.85	1077.85	1077.86	1077.92	1157.97	1307.91	1077.85	1389.09	103.68	33973.7	22526.8	1902.95	1902.96	1904.78	1956.72	1902.95	34369.9
106.33	1928.07	1122.41	1122.41	1122.41	1122.41	1122.41	1122.41	1122.41	1122.42	1198.09	1340.4	1122.41	1416.07	106.23	1771.04	1077.62	1078.67	1077.62	1077.62	1077.62	1077.62	1077.63	1077.71	1171.37	1340.08	1077.62	1434.97	103.63	34051.4	23118.8	1891.15	1891.16	1893.48	1954.22	1891.15	34844
106.28	1919.87	1122.26	1122.26	1122.26	1122.26	1122.26	1122.26	1122.26	1122.26	1210.85	1371.06	1122.26	1459.65	106.18	1792.91	1077.38	1078.49	1077.38	1077.38	1077.38	1077.38	1077.4	1077.5	1186.85	1376.14	1077.38	1486.84	103.58	34991.4	23652.4	1879	1879.01	1881.94	1952.62	1879	35225.5
106.23	2104.45	1122.08	1122.08	1122.08	1122.08	1122.08	1122.08	1122.08	1122.08	1225.55	1405.44	1122.08	1508.92	106.13	1929.28	1077.1	1078.27	1077.1	1077.1	1077.1	1077.1	1077.12	1077.25	1204.66	1416.42	1077.1	1545.31	103.53	35937.4	24121.6	1866.5	1866.51	1870.19	1952.04	1866.5	35511.9
106.18	2192.04	1121.87	1121.87	1121.87	1121.87	1121.87	1121.87	1121.87	1121.88	1242.49	1443.93	1121.87	1564.55	106.08	1790.56	1076.87	1078.1	1076.87	1076.87	1076.87	1076.87	1076.89	1077.05	1225.18	1461.4	1076.87	1611.15	103.48	35674.1	24521.3	1854.09	1854.1	1858.73	1953.11	1854.09	35701.9
106.13	2316.59	1121.64	1121.64	1121.64	1121.64	1121.64	1121.64	1121.64	1121.65	1261.95	1486.89	1121.64	1627.21	106.03	2171.54	1076.5	1077.81	1076.5	1076.5	1076.5	1076.5	1076.53	1076.73	1248.59	1511.31	1076.5	1684.95	103.43	35385.1	24846.7	1841.78	1841.8	1847.57	1956.11	1841.78	35793.3
106.08	2292.16	1121.42	1121.42	1121.42	1121.42	1121.42	1121.42	1121.42	1121.43	1284.29	1534.77	1121.42	1697.65	105.98	2248.15	1076.12	1077.5	1076.12	1076.12	1076.12	1076.12	1076.15	1076.4	1275.46	1566.65	1076.12	1767.69	103.38	35442.1	25093.6	1829.44	1829.47	1836.64	1960.82	1829.44	35784.6
106.03	2447.16	1121.17	1121.17	1121.17	1121.17	1121.17	1121.17	1121.17	1121.18	1309.82	1587.96	1121.17	1776.63	105.93	2341.95	1075.7	1077.16	1075.7	1075.7	1075.7	1075.7	1075.74	1076.05	1306.11	1627.86	1075.7	1860.13	103.33	35809.4	25258.7	1816.97	1817.01	1825.9	1967.24	1816.97	35675.6
105.98	2244.3	1120.95	1120.95	1120.95	1120.95	1120.95	1120.95	1120.95	1120.97	1339.02	1646.96	1120.95	1865.04	105.88	2450.87	1075.24	1076.78	1075.24	1075.24	1075.24	1075.24	1075.3	1075.69	1341	1695.36	1075.24	1963.15	103.28	35227.5	25340.3	1804.7	1804.77	1815.73	1975.99	1804.7	35467.5
105.93	2687.77	1120.66	1120.66	1120.66	1120.66	1120.66	1120.66	1120.66	1120.68	1372.19	1712.25	1120.66	1963.81	105.83	2420.62	1074.8	1076.42	1074.8	1074.8	1074.8	1074.8	1074.87	1075.35	1380.64	1769.64	1074.8	2077.73	103.23	34727.7	25337.1	1792.61	1792.7	1806.15	1987.15	1792.61	35162
105.88	2720.77	1120.35	1120.35	1120.35	1120.35	1120.35	1120.35	1120.35	1120.38	1409.87	1784.47	1120.35	2074.02	105.78	2597.34	1074.29	1076.01	1074.29	1074.29	1074.29	1074.29	1074.38	1074.97	1425.51	1851.07	1074.29	2204.77	103.18	34463.6	25248.9	1780.62	1780.74	1797.22	2000.51	1780.62	34762.2
105.83	2912.62	1120.01	1120.01	1120.01	1120.01	1120.01	1120.01	1120.01	1120.05	1452.56	1863.87	1120.01	2196.47	105.73	2846.11	1073.71	1075.51	1073.71	1073.71	1073.71	1073.71	1073.82	1074.55	1476.15	1940.05	1073.71	2345.25	103.13	34065.4	25076.8	1768.77	1768.93	1789.02	2016.16	1768.77	34271.6
105.78	3153.71	1119.62	1119.62	1119.62	1119.62	1119.62	1119.62	1119.62	1119.68	1500.79	1950.94	1119.62	2332.17	105.68	3110.67	1073.03	1074.94	1073.03	1073.03	1073.03	1073.03	1073.18	1074.06	1533.16	2037.01	1073.03	2500.22	103.08	33258.8	24822.7	1757.21	1757.42	1781.77	2034.55	1757.21	33695.6
105.73	3379.5	1119.19	1119.19	1119.19	1119.19	1119.19	1119.19	1119.19	1119.27	1555.16	2046.16	1119.19	2482.21	105.63	3243.88	1072.32	1074.33	1072.32	1072.32	1072.32	1072.32	1072.5	1073.58	1597.23	2142.4	1072.32	2670.77	103.03	32560.8	24489.6	1745.9	1746.18	1775.66	2055.43	1745.9	33039.8
105.68	3412.45	1118.75	1118.75	1118.75	1118.75	1118.75	1118.75	1118.76	1118.86	1616.35	2150.03	1118.75	2647.74	105.58	3488.48	1071.52	1073.63	1071.52	1071.52	1071.52	1071.52	1071.75	1073.06	1669.03	2256.53	1071.52	2857.94	102.98	32185.6	24081.2	1734.72	1735.1	1770.6	2078.51	1734.72	32310.2
105.63	3575.64	1118.29	1118.29	1118.29	1118.29	1118.29	1118.29	1118.29	1118.43	1685.02	2262.98	1118.29	2829.87	105.53	3704.87	1070.65	1072.88	1070.65	1070.65	1070.65	1070.65	1070.93	1072.53	1749.29	2379.77	1070.65	3062.82	102.93	31049.9	23602.5	1723.96	1724.45	1766.96	2103.97	1723.96	31514.5
105.58	3878.85	1117.76	1117.76	1117.76	1117.76	1117.76	1117.76	1117.77	1117.94	1761.87	2385.42	1117.76	3029.73	105.48	3644.36	1069.79	1072.14	1069.79	1069.79	1069.79	1069.79	1070.16	1072.09	1838.87	2512.49	1069.79	3286.57	102.88	30134.6	23058.8	1713.53	1714.18	1764.98	2131.84	1713.53	30660.6
105.53	3924.84	1117.23	1117.23	1117.23	1117.23	1117.23	1117.23	1117.24	1117.47	1847.73	2517.78	1117.23	3248.54	105.43	3844.69	1068.88	1071.35	1068.88	1068.88	1068.88	1068.88	1069.33	1071.65	1938.48	2654.84	1068.88	3530.15	102.83	30003.5	22455.7	1703.15	1703.99	1764.43	2161.32	1703.15	29755.8
105.48	4264.25	1116.63	1116.63	1116.63	1116.63	1116.63	1116.63	1116.64	1116.94	1943.33	2660.38	1116.63	3487.43	105.38	4022.33	1067.9	1070.5	1067.9	1067.9	1067.9	1067.9	1068.47	1071.25	2048.97	2806.99	1067.9	3794.59	102.78	28886.4	21800.1	1693.17	1694.27	1765.75	2192.47	1693.17	28808.2
105.43	4319.35	1116.02	1116.02	1116.02	1116.02	1116.02	1116.02	1116.04	1116.43	2049.6	2813.58	1116.02	3747.6	105.33	4330.79	1066.82	1069.55	1066.82	1066.82	1066.82	1066.82	1067.53	1070.85	2171.15	2968.99	1066.82	4080.8	102.73	28099.2	21098.6	1683.47	1684.9	1769.22	2224.88	1683.47	27825.9
105.38	4725.78	1115.33	1115.33	1115.33	1115.33	1115.33	1115.33	1115.36	1115.87	2167.33	2977.53	1115.33	4030.12	105.28	4632.54	1065.64	1068.52	1065.64	1065.64	1065.64	1065.64	1066.53	1070.49	2305.88	3140.82	1065.64	4389.67	102.68	27201.4	20357	1674.11	1675.94	1774.98	2258.2	1674.11	26816
105.33	5079.66	1114.57	1114.57	1114.57	1114.57	1114.57	1114.57	1114.62	1115.27	2297.76	3152.43	1114.57	4336.37	105.23	4909.09	1064.37	1067.39	1064.37	1064.37	1064.37	1064.37	1065.47	1070.19	2454.05	3322.38	1064.37	4722	102.63	25309.7	19584.7	1665.43	1667.78	1783.46	2292.22	1665.43	25788.6
105.28	5221.22	1113.79	1113.79	1113.79	1113.79	1113.79	1113.79	1113.85	1114.69	2442.02	3338.4	1113.79	4667.59	105.18	5570.63	1062.88	1066.06	1062.88	1062.88	1062.88	1062.88	1064.24	1069.83	2616.42	3513.31	1062.88	5078.35	102.58	24279.4	18788.4	1657.13	1660.13	1794.79	2326.16	1657.13	24751.1
105.23	5614.41	1112.93	1112.93	1112.93	1112.93	1112.93	1112.93	1113.02	1114.09	2600.66	3535.35	1112.93	5024.32	105.13	6028.56	1061.24	1064.57	1061.24	1061.24	1061.24	1061.24	1062.91	1069.52	2793.93	3713.34	1061.24	5459.32	102.53	23928	17974.7	1648.95	1652.77	1808.85	2359.12	1648.95	23710.3
105.18	5898.79	1112.02	1112.02	1112.02	1112.02	1112.02	1112.02	1112.14	1113.49	2774.67	3743.19	1112.02	5407.43	105.08	6120.59	1059.56	1063.06	1059.56	1059.56	1059.56	1059.56	1061.62	1069.4	2987.52	3922.07	1059.56	5865.42	102.48	22924.9	17150.6	1641.14	1645.97	1825.87	2390.65	1641.14	22673.1
105.13	6258.11	1111.04	1111.04	1111.04	1111.04	1111.04	1111.04	1111.2	1112.91	2964.98	3961.64	1111.04	5817.61	105.03	6423.73	1057.79	1061.47	1057.79	1057.79	1057.79	1057.79	1060.32	1069.43	3197.95	4138.79	1057.79	6296.8	102.43	21318.2	16322.5	1633.92	1640	1846.54	2420.5	1633.91	21646.4
105.08	6931.11	1109.93	1109.93	1109.93	1109.93	1109.93	1109.93	1110.14	1112.31	3172.48	4190.24	1109.93	6255.39	104.98	6811.35	1055.88	1059.74	1055.88	1055.88	1055.88	1055.88	1058.98	1069.61	3425.91	4362.68	1055.88	6753.39	102.38	20960	15495.8	1626.82	1634.46	1870.54	2447.64	1626.82	20637.1
105.03	6993.65	1108.81	1108.81	1108.81	1108.81	1108.81	1108.81	1109.09	1111.81	3398.2	4428.58	1108.81	6721.25	104.93	7647.14	1053.7	1057.75	1053.7	1053.7	1053.7	1053.7	1057.48	1069.87	3671.95	4592.62	1053.7	7234.86	102.33	20113	14676.1	1620.04	1629.55	1897.9	2471.28	1620.03	19648.2
104.98	7368.63	1107.62	1107.62	1107.62	1107.62	1107.62	1107.62	1107.98	1111.39	3642.93	4675.88	1107.62	7215.34	104.88	7743.15	1051.49	1055.74	1051.49	1051.49	1051.49	1051.49	1056.07	1070.49	3936.88	4827.72	1051.49	7740.95	102.28	18960.3	13868.5	1613.67	1625.52	1929.12	2491.07	1613.67	18684.3
104.93	7757.92	1106.35	1106.35	1106.35	1106.35	1106.35	1106.35	1106.84	1111.09	3907.47	4931.28	1106.35	7737.62	104.83	8272.53	1049.1	1053.55	1049.1	1049.1	1049.1	1049.1	1054.65	1071.35	4221.03	5066.55	1049.1	8270.72	102.23	18277.5	13077.3	1607.56	1622.2	1964.13	2506.6	1607.55	17749.9
104.88	8492.72	1104.94	1104.94	1104.94	1104.94	1104.94	1104.94	1105.58	1110.85	4192.46	5193.67	1104.94	8287.73	104.78	8876.68	1046.51	1051.18	1046.51	1046.51	1046.51	1046.51	1053.21	1072.47	4524.7	5307.6	1046.51	8823.11	102.18	17253.3	12306.3	1601.82	1619.85	2002.7	2517.61	1601.81	16847.8
104.83	9093.16	1103.42	1103.42	1103.42	1103.42	1103.42	1103.42	1104.25	1110.76	4498.54	5461.92	1103.42	8865.2	104.73	9256.96	1043.8	1048.68	1043.8	1043.8	1043.8	1043.8	1051.86	1074	4848.13	5549.32	1043.8	9396.8	102.13	16087	11559	1596.5	1618.61	2045.08	2523.01	1596.49	15979.8
104.78	9469.9	1101.83	1101.83	1101.83	1101.83	1101.83	1101.83	1102.9	1110.92	4826.24	5734.66	1101.83	9469.25	104.68	10158.7	1040.78	1045.89	1040.78	1040.78	1040.78	1040.78	1050.49	1075.8	5191.13	5789.67	1040.78	9989.87	102.08	15607.9	10837.9	1591.37	1618.31	2090.96	2522.98	1591.35	15148.8
104.73	10126.4	1100.11	1100.11	1100.11	1100.11	1100.11	1100.11	1101.5	1111.31	5175.83	6010.03	1100.11	10098.4	104.63	10554.3	1037.63	1042.99	1037.63	1037.63	1037.63	1037.63	1049.27	1078.11	5553.65	6026.92	1037.63	10600.4	102.03	14348.4	10145.5	1586.69	1619.43	2140.06	2517.84	1586.66	14356.3
104.68	10688.8	1098.28	1098.28	1098.28	1098.28	1098.28	1098.28	1100.07	1112.03	5547.49	6286.27	1098.28	10751	104.58	10910.7	1034.37	1039.96	1034.37	1034.37	1034.37	1034.37	1048.28	1081.03	5935.24	6259.06	1034.37	11226.1	101.98	13170.1	9483.77	1582.45	1621.94	2192.2	2507.46	1582.41	13603.3
104.63	11334.6	1096.33	1096.33	1096.33	1096.33	1096.33	1096.33	1098.64	1113.17	5941.17	6561.46	1096.33	11425.4	104.53	11517.7	1030.9	1036.76	1030.9	1030.9	1030.9	1030.9	1047.47	1084.57	6335.1	6483.91	1030.9	11864.2	101.93	12327.5	8853.74	1578.53	1626.1	2246.94	2491.11	1578.46	12889.6
104.58	11944.7	1094.26	1094.26	1094.26	1094.26	1094.26	1094.26	1097.21	1114.75	6356.6	6833.53	1094.26	12119.3	104.48	12239.1	1027.19	1033.32	1027.19	1027.19	1027.19	1027.19	1046.86	1088.73	6752.2	6699.28	1027.19	12511.6	101.88	12152.3	8256.12	1574.67	1631.57	2303.25	2469.65	1574.58	12215.9
104.53	12701	1092.05	1092.05	1092.05	1092.05	1092.05	1092.05	1095.8	1116.9	6793.25	7100.27	1092.05	12830.1	104.43	12635.2	1023.35	1029.75	1023.35	1023.35	1023.35	1023.35	1046.63	1093.67	7185.36	6903.11	1023.35	13165.1	101.83	11601.5	7691.56	1571.02	1638.82	2360.72	2443.54	1570.9	11582.5
104.48	13563.8	1089.67	1089.67	1089.67	1089.67	1089.67	1089.67	1094.44	1119.72	7250.3	7359.4	1089.67	13554.8	104.38	13486.1	1019.23	1025.92	1019.23	1019.23	1019.23	1019.23	1046.69	1099.32	7632.82	7093.1	1019.23	13820.9	101.78	11393	7160.11	1567.46	1647.83	2418.49	2412.85	1567.3	10988.5
104.43	13994.9	1087.21	1087.21	1087.21	1087.21	1087.21	1087.21	1093.22	1123.32	7726.75	7608.66	1087.21	14290.3	104.33	14061.3	1014.91	1021.9	1014.91	1014.91	1014.91	1014.91	1047.25	1105.83	8092.75	7267.26	1014.91	14475.3	101.73	10247.1	6661.94	1564.34	1659.07	2476.06	2378.23	1564.11	10432.8
104.38	14694.6	1084.62	1084.62	1084.62	1084.62	1084.62	1084.62	1092.17	1127.89	8221.15	7845.64	1084.62	15033	104.28	15022.3	1010.28	1017.57	1010.28	1010.28	1010.28	1010.28	1048.28	1113.13	8562.75	7423.46	1010.28	15124.1	101.68	9970.45	6196.32	1561.35	1672.61	2532.24	2340.4	1561.02	9914.78
104.33	15490.9	1081.88	1081.88	1081.88	1081.88	1081.88	1081.88	1091.36	1133.52	8731.73	8067.98	1081.88	15779	104.23	15304.6	1005.55	1013.17	1005.55	1005.55	1005.55	1005.55	1050.04	1121.53	9040.44	7560.09	1005.55	15763.1	101.63	9484.98	5762.65	1558.56	1688.34	2585.83	2300	1558.11	9432.02
104.28	16135.4	1079.01	1079.01	1079.01	1079.01	1079.01	1079.01	1090.83	1140.31	9256.46	8273.41	1079.01	16524	104.18	16419.3	1000.45	1008.39	1000.45	1000.45	1000.45	1000.45	1052.38	1130.9	9522.63	7675.19	1000.45	16387.7	101.58	8835.49	5360.13	1556.04	1706.93	2636.3	2257.5	1555.44	8984.01
104.23	16536.6	1076.06	1076.06	1076.06	1076.06	1076.06	1076.06	1090.74	1148.61	9793.05	8459.77	1076.06	17264	104.13	16453.5	995.341	1003.63	995.341	995.342	995.341	995.341	1055.75	1141.58	10006.4	7767.68	995.341	16993.7	101.53	8209.94	4987.71	1553.81	1728.11	2682.64	2213.62	1553	8568.79
104.18	17796.6	1072.88	1072.88	1072.88	1072.88	1072.88	1072.88	1091.07	1158.38	10338.5	8624.83	1072.88	17994.2	104.08	17252.8	989.963	998.598	989.963	989.964	989.963	989.963	1060.01	1153.34	10487.7	7836.11	989.963	17576	101.48	7643.55	4644.2	1551.86	1752.19	2723.11	2169.04	1550.76	8184.41
104.13	18624	1069.53	1069.53	1069.53	1069.53	1069.53	1069.53	1091.94	1169.73	10889.4	8766.77	1069.53	18709.2	104.03	17809	984.399	993.396	984.399	984.4	984.399	984.399	1065.36	1166.26	10963	7879.64	984.399	18130	101.43	7794.7	4328.14	1549.94	1778.95	2757.45	2124	1548.47	7828.84
104.08	18656	1066.18	1066.18	1066.18	1066.18	1066.18	1066.18	1093.69	1183.26	11442.2	8884.08	1066.18	19404.7	103.98	18302.5	978.67	988.048	978.67	978.672	978.67	978.67	1071.99	1180.4	11428.1	7897.66	978.67	18651.5	101.38	7675.82	4039.15	1548.18	1808.36	2784.99	2079.17	1546.22	7502.17
104.03	19549.5	1062.66	1062.66	1062.66	1062.66	1062.66	1062.66	1096.34	1198.84	11992.9	8975.18	1062.66	20075.3	103.93	18493.9	972.876	982.635	972.876	972.878	972.876	972.876	1080.23	1195.83	11878.9	7889.99	972.876	19136.1	101.33	6988.83	3774.97	1546.83	1840.95	2803.99	2035.23	1544.22	7200.24
103.98	20261.5	1059	1059	1059	1059	1059	1059	1099.97	1216.51	12537.5	9038.96	1059	20716	103.88	19519.2	966.741	976.905	966.741	966.744	966.741	966.741	1089.82	1212.27	12310.9	7856.37	966.741	19579.3	101.28	6580.35	3534.06	1545.81	1876.09	2815.25	1992.44	1542.38	6922.19
103.93	20418.4	1055.31	1055.31	1055.31	1055.31	1055.31	1055.31	1105.01	1236.93	13071.8	9074.71	1055.31	21322.5	103.83	19829.8	960.501	971.078	960.501	960.505	960.501	960.501	1101.14	1229.94	12720	7797.39	960.501	19977.6	101.23	6493.48	3314.86	1545.08	1913.9	2818.38	1950.99	1540.56	6666.71
103.88	21236	1051.47	1051.47	1051.47	1051.47	1051.47	1051.47	1111.55	1259.83	13590.9	9081.81	1051.47	21889.7	103.78	20059.9	954.182	965.179	954.183	954.188	954.182	954.182	1114.36	1248.83	13101.9	7713.73	954.182	20327.3	101.18	6013.54	3116.07	1544.81	1953.96	2811.79	1911.61	1538.92	6431
103.83	22261	1047.43	1047.43	1047.43	1047.43	1047.43	1047.43	1119.63	1285.18	14090.3	9060.08	1047.43	22412.9	103.73	20273.4	947.791	959.234	947.792	947.8	947.791	947.791	1129.61	1268.75	13452.5	7606.37	947.791	20625.3	101.13	5829	2936.19	1545.01	1995.93	2797.11	1874.13	1537.34	6214.44
103.78	22268.2	1043.38	1043.38	1043.38	1043.38	1043.38	1043.38	1129.91	1313.7	14565.4	9009.91	1043.38	22888.8	103.68	20644.5	941.276	953.164	941.276	941.287	941.276	941.276	1146.98	1289.52	13767.6	7476.5	941.276	20868.7	101.08	5764.4	2773.78	1545.69	2039.34	2774.55	1838.66	1535.79	6016.33
103.73	22852.6	1039.23	1039.23	1039.23	1039.23	1039.23	1039.23	1142.52	1344.96	15011.4	8931.56	1039.23	23312.8	103.63	21213	934.569	946.923	934.57	934.585	934.569	934.57	1166.52	1310.92	14043.6	7325.52	934.569	21055.3	101.03	5786.38	2627.48	1546.96	2083.53	2743.21	1805.35	1534.23	5832.79
103.68	23393.9	1034.97	1034.97	1034.97	1034.97	1034.97	1034.97	1157.56	1378.87	15423.8	8824.99	1034.97	23680.3	103.58	21312.9	927.828	940.662	927.829	927.85	927.828	927.828	1188.72	1332.9	14277.3	7155.3	927.828	21183.6	100.98	5688	2496.05	1548.98	2127.95	2705.05	1774.5	1532.7	5665.5
103.63	23301.5	1030.73	1030.73	1030.73	1030.73	1030.73	1030.73	1175.83	1415.97	15798.1	8692.75	1030.73	23990.5	103.53	21531.5	921.012	934.326	921.013	921.042	921.012	921.012	1213.5	1355.22	14465.7	6967.67	921.012	21252.4	100.93	5121.24	2378.43	1552.09	2172.08	2661.03	1746.04	1531.39	5512.72
103.58	24517	1026.25	1026.25	1026.25	1026.25	1026.25	1026.25	1197.26	1455.42	16130.1	8536.11	1026.25	24240.2	103.48	21291.4	914.274	928.101	914.275	914.314	914.274	914.274	1241.02	1377.77	14606.6	6764.79	914.274	21261.2	100.88	5144.44	2273.25	1556.26	2214.76	2610.92	1719.71	1530.06	5372.53
103.53	24124.5	1021.85	1021.85	1021.85	1021.85	1021.85	1021.85	1222.25	1497.29	16416.3	8357.11	1021.85	24427.4	103.43	21004.3	907.628	921.97	907.63	907.681	907.628	907.628	1271.36	1400.25	14698.1	6548.76	907.628	21210	100.83	4892.52	2179.49	1561.77	2255.41	2556.54	1695.74	1528.83	5244.88
103.48	24940.4	1017.29	1017.29	1017.29	1017.29	1017.29	1017.29	1251.46	1541.47	16653.1	8157.5	1017.29	24551.6	103.38	20927.7	901.005	915.875	901.008	901.077	901.005	901.005	1304.46	1422.29	14739	6321.68	901.005	21099.3	100.78	4868.17	2096.04	1568.88	2293.01	2498.82	1674	1527.6	5129
103.43	24804.6	1012.76	1012.76	1012.76	1012.76	1012.76	1012.76	1285.11	1587.34	16837.8	7939.56	1012.76	24611.5	103.33	21069.8	894.333	909.753	894.337	894.429	894.333	894.333	1340.24	1443.48	14728.6	6085.64	894.333	20930.4	100.73	5108.54	2021.84	1577.6	2326.46	2438.24	1654.1	1526.29	5022.86
103.38	24783.6	1008.23	1008.23	1008.23	1008.23	1008.23	1008.23	1323.25	1634.46	16968.1	7705.52	1008.23	24606.7	103.28	20560.9	887.827	903.797	887.833	887.955	887.827	887.827	1378.88	1463.71	14667.1	5842.98	887.827	20705.3	100.68	4685.53	1956.21	1588.76	2355.7	2376.32	1636.19	1525.12	4927.11
103.33	24927.9	1003.67	1003.67	1003.67	1003.67	1003.67	1003.67	1366.9	1682.34	17042.5	7457.66	1003.67	24538.4	103.23	20717.6	881.267	897.814	881.276	881.436	881.267	881.267	1420.14	1482.42	14555	5595.58	881.267	20426.1	100.63	4722.6	1898.16	1602.17	2378.82	2313.77	1620.18	1523.95	4838.89
103.28	24850.6	999.128	999.128	999.128	999.13	999.128	999.128	1415.86	1730.25	17059.8	7198.38	999.128	24406.9	103.18	20350	874.827	891.959	874.839	875.049	874.827	874.827	1464.12	1499.44	14393.9	5345.62	874.827	20096	100.58	4763.76	1846.9	1618.74	2396.33	2251.43	1605.84	1522.76	4759.31
103.23	24547.7	994.641	994.641	994.641	994.644	994.641	994.641	1470.15	1777.55	17019.9	6930.08	994.641	24213.8	103.13	19764.5	868.578	886.301	868.595	868.87	868.578	868.578	1510.5	1514.52	14185.7	5095.04	868.578	19718.1	100.53	4454.93	1801.87	1638.45	2406.98	2190.16	1593.07	1521.68	4685.79
103.18	24553.9	990.152	990.152	990.152	990.156	990.152	990.152	1530.8	1823.15	16923.2	6655.02	990.152	23961.7	103.08	19597.2	862.382	880.726	862.405	862.762	862.382	862.382	1558.87	1527.07	13932.8	4845.47	862.382	19295.8	100.48	4508.65	1762.26	1662.18	2410.83	2130.38	1581.64	1520.59	4618.02
103.13	24317	985.707	985.707	985.708	985.713	985.707	985.708	1597.18	1866.52	16770.4	6375.48	985.707	23652.4	103.03	18812.8	856.444	875.407	856.476	856.938	856.444	856.444	1609.14	1536.95	13638.3	4598.73	856.444	18833.3	100.43	4531.43	1727.49	1689.93	2407.75	2072.88	1571.61	1519.48	4555.46
103.08	23745.2	981.371	981.371	981.371	981.378	981.371	981.371	1669.17	1906.84	16561.4	6093.68	981.371	23287	102.98	18205.9	850.705	870.308	850.748	851.343	850.705	850.705	1660.85	1544	13305.7	4356.21	850.705	18334.9	100.38	4632.4	1696.99	1722.58	2397.26	2017.95	1562.66	1518.34	4496.64
103.03	23084.8	977.159	977.159	977.159	977.17	977.159	977.159	1747.64	1942.75	16301.2	5811.64	977.159	22871.8	102.93	17722.4	845.123	865.381	845.182	845.945	845.123	845.123	1713.53	1547.98	12938.4	4119.16	845.123	17804.9	100.33	4610.73	1670.32	1760.38	2380.6	1965.79	1554.71	1517.2	4441.93
102.98	23279	972.91	972.91	972.91	972.925	972.91	972.91	1831.24	1973.92	15992.6	5531.08	972.91	22410.1	102.88	17259.9	839.693	860.605	839.773	840.746	839.693	839.693	1766.68	1548.71	12540.7	3888.73	839.693	17247.8	100.28	4536.08	1647.05	1803.98	2356.91	1916.99	1547.69	1516.1	4389.27
102.93	22414.7	968.824	968.824	968.825	968.847	968.824	968.824	1919.71	1999.6	15639.4	5253.92	968.824	21906.1	102.83	16704.7	834.445	856.043	834.552	835.784	834.445	834.445	1819.69	1546.14	12116.7	3666.06	834.445	16668.3	100.23	4577.06	1626.73	1853.84	2327.93	1871.55	1541.56	1514.97	4340.82
102.88	21545.9	964.903	964.903	964.904	964.935	964.903	964.903	2013.26	2018.51	15245.3	4981.7	964.903	21364.1	102.78	16000.4	829.428	851.713	829.572	831.131	829.428	829.428	1871.99	1540.27	11670.8	3451.84	829.428	16070.7	100.18	4225.19	1609.15	1910.27	2293.81	1829.43	1536.25	1513.98	4294.07
102.83	21228.2	961.042	961.042	961.043	961.086	961.042	961.042	2110.2	2030.96	14814.6	4715.69	961.042	20788.4	102.73	15193.3	824.676	847.66	824.869	826.822	824.676	824.676	1922.96	1531.11	11207.3	3246.72	824.676	15459.4	100.13	4737.48	1593.68	1973.73	2255.28	1790.66	1531.36	1512.8	4250.99
102.78	20423	957.334	957.334	957.336	957.395	957.334	957.334	2209.79	2036.23	14351.9	4457.17	957.334	20183.2	102.68	14518.4	820.146	843.849	820.402	822.85	820.146	820.146	1971.9	1518.39	10730.5	3051.13	820.146	14838.1	100.08	4400.86	1580.4	2044.04	2213.57	1755.45	1527.16	1511.73	4210.55
102.73	19980.7	953.709	953.709	953.712	953.794	953.709	953.709	2311.05	2033.54	13861.7	4207.09	953.709	19552.3	102.63	13812.1	815.848	840.27	816.187	819.227	815.848	815.849	2018.15	1502.6	10244.5	2865.41	815.848	14211.2	100.03	4470.76	1568.81	2122.05	2169.11	1723.27	1523.44	1510.65	4174.33
102.68	19463.8	950.182	950.182	950.186	950.299	950.182	950.183	2412.42	2023.83	13348.7	3966.31	950.182	18900.8	102.58	13234.9	811.74	836.902	812.184	815.951	811.74	811.74	2060.97	1483.89	9753.32	2689.74	811.74	13582.5	99.98	4753.07	1558.63	2206.42	2123.01	1694.19	1520.02	1509.46	4141.02
102.63	18692.1	946.802	946.802	946.807	946.961	946.802	946.802	2512.62	2006.76	12817.7	3735.54	946.802	18232.4	102.53	12364.9	807.918	833.828	808.502	813.14	807.918	807.918	2099.81	1462.58	9260.84	2524.3	807.918	12955.5	99.93	4413.82	1549.87	2298.35	2076.1	1668.29	1517.06	1508.39	4113.41
102.58	18143.6	943.525	943.525	943.532	943.741	943.525	943.525	2609.52	1982.32	12273.3	3515.79	943.525	17550.5	102.48	11605.9	804.346	831.008	805.106	810.784	804.346	804.346	2133.71	1438.92	8770.53	2369.05	804.346	12333	99.88	4196.63	1542.32	2395.96	2029.18	1645.07	1514.51	1507.4	4089.36
102.53	17085.9	940.449	940.449	940.46	940.74	940.449	940.449	2702.08	1951.88	11720	3307.05	940.449	16860	102.43	11167.8	800.918	828.354	801.906	808.833	800.918	800.918	2161.93	1413.09	8285.49	2223.79	800.918	11717.9	99.83	4514.16	1535.63	2499.14	1982.74	1624.33	1512.11	1506.3	4071.04
102.48	15838.1	937.611	937.611	937.626	938	937.611	937.611	2788.55	1915.54	11162.2	3109.54	937.611	16163.4	102.38	10581.3	797.682	825.892	798.959	807.339	797.682	797.683	2184.27	1385.46	7808.69	2088.38	797.682	11112.9	99.78	4414.19	1529.82	2606.23	1937.52	1606.11	1509.96	1505.23	4057
102.43	15288.7	934.876	934.876	934.898	935.395	934.876	934.876	2866.06	1873.85	10603.8	2923.23	934.876	15462.9	102.33	9987.33	794.642	823.639	796.285	806.415	794.642	794.643	2200.35	1356.28	7342.71	1962.6	794.642	10520.4	99.73	4224.64	1524.8	2716.2	1893.95	1589.98	1508.05	1504.23	4047.63
102.38	14886	932.218	932.218	932.249	932.904	932.218	932.218	2934.24	1828.08	10048.6	2748.08	932.218	14763	102.28	9843.67	791.649	821.442	793.754	805.888	791.649	791.649	2209.69	1325.83	6889.72	1845.99	791.649	9942.43	99.68	4453.14	1520.32	2826.94	1852.51	1575.73	1506.24	1503.15	4041.95
102.33	13959	929.736	929.736	929.78	930.636	929.736	929.736	2991.29	1778.78	9499.92	2584.08	929.736	14065.8	102.23	8813.61	788.995	819.585	791.673	806.169	788.995	788.995	2212.39	1294.81	6452.23	1738.5	788.995	9381.4	99.63	4354.07	1516.41	2936.66	1813.25	1563.39	1504.6	1502.11	4039.02
102.28	12964.6	927.443	927.443	927.505	928.62	927.443	927.443	3034.66	1726.92	8961.03	2431.05	927.443	13372.6	102.18	8224.45	786.536	817.94	789.941	807.128	786.536	786.536	2208.22	1263.39	6031.36	1639.62	786.535	8838.38	99.58	4129.4	1513.03	3043.04	1776.85	1552.59	1503.13	1501.14	4037.51
102.23	11958.6	925.341	925.341	925.429	926.866	925.341	925.341	3065.17	1673.55	8434.63	2288.73	925.341	12687.7	102.13	7477.1	784.323	816.542	788.613	808.893	784.322	784.322	2197.19	1231.93	5628.41	1548.98	784.322	8314.62	99.53	3893.64	1510.12	3143.95	1743.08	1543.27	1501.85	1500.26	4035.84
102.18	11553	923.316	923.316	923.438	925.278	923.316	923.316	3081.11	1619.23	7922.99	2156.68	923.316	12012.1	102.08	7172.05	782.21	815.249	787.616	811.404	782.209	782.209	2178.69	1200.58	5244.17	1466.01	782.209	7810.47	99.48	4059.86	1507.48	3236.2	1712.02	1535.2	1500.59	1499.32	4031.64
102.13	10752.8	921.443	921.443	921.612	923.959	921.443	921.443	3081.1	1564.85	7428.2	2034.6	921.443	11347.1	102.03	6673.84	780.262	814.129	787.018	814.727	780.26	780.26	2153.76	1169.66	4879.38	1390.36	780.26	7327.48	99.43	4133.1	1505.1	3318.43	1683.72	1528.12	1499.36	1498.36	4023.79
102.08	10066.9	919.7	919.7	919.933	922.901	919.7	919.701	3067	1511.07	6951.95	1922.07	919.7	10696.4	101.98	6215.12	778.465	813.161	786.884	819.03	778.462	778.462	2122.75	1139.42	4534.45	1321.55	778.462	6866.49	99.38	3941.66	1503.02	3386.8	1657.99	1522.02	1498.26	1497.46	4008.68
102.03	9107.86	918.14	918.14	918.458	922.177	918.14	918.14	3038.06	1458.65	6495.63	1818.7	918.14	10061	101.93	5960.47	776.752	812.283	787.191	824.165	776.748	776.748	2086.08	1110.06	4209.5	1259.1	776.748	6427.89	99.33	3780.59	1501.19	3441.61	1635.13	1516.88	1497.25	1496.62	3987
101.98	8657.17	916.665	916.666	917.097	921.736	916.666	916.666	2994.26	1407.97	6061.2	1723.94	916.665	9442.87	101.88	5562	775.171	811.537	788.04	830.389	775.165	775.165	2044.31	1081.74	3904.57	1202.6	775.165	6012.2	99.28	3768.46	1499.54	3478.04	1614.51	1512.39	1496.28	1495.79	3953.66
101.93	7890.59	915.337	915.337	915.918	921.661	915.337	915.337	2938.2	1359.36	5648.54	1637.36	915.337	8844.36	101.83	5403.57	773.643	810.845	789.465	837.548	773.634	773.634	1997.97	1054.54	3619.37	1151.55	773.634	5619.5	99.23	3918.94	1497.97	3498.16	1596.28	1508.43	1495.28	1494.9	3910.64
101.88	7248.51	914.13	914.131	914.909	921.955	914.13	914.13	2869.99	1313.46	5257.99	1558.47	914.13	8266.14	101.78	5002.41	772.248	810.286	791.548	845.84	772.235	772.235	1947.78	1028.64	3353.64	1105.63	772.235	5249.97	99.18	3746.97	1496.58	3498.55	1580.16	1505.1	1494.37	1494.07	3854.47
101.83	6717.21	913.024	913.026	914.062	922.646	913.025	913.024	2790.98	1270.29	4889.74	1486.77	913.024	7709.37	101.73	4557.07	771.002	809.875	794.527	855.29	770.983	770.983	1894.25	1004.15	3106.9	1064.45	770.983	4903.57	99.13	3453.98	1495.4	3481.58	1566.08	1502.29	1493.58	1493.35	3786.9
101.78	6068.82	912.042	912.045	913.413	923.802	912.042	912.042	2703.77	1229.89	4543.77	1421.81	912.042	7176.25	101.68	4366.39	769.82	809.524	798.272	865.78	769.794	769.794	1838.16	981.034	2878.48	1027.55	769.793	4580.06	99.08	3304.03	1494.35	3445.93	1553.88	1499.88	1492.87	1492.69	3706.64
101.73	5929.55	911.086	911.09	912.886	925.345	911.086	911.086	2609.18	1192.68	4219.78	1363.01	911.086	6667.46	101.63	4376.53	768.639	809.168	802.948	877.341	768.601	768.6	1780.22	959.273	2667.62	994.485	768.6	4279.49	99.03	3446.49	1493.32	3393.76	1543.11	1497.77	1492.11	1491.97	3615.02
101.68	5487.76	910.214	910.22	912.567	927.373	910.214	910.214	2509.18	1158.43	3917.43	1309.99	910.214	6183.9	101.58	3862.13	767.631	808.982	808.761	889.953	767.577	767.577	1721.28	939.165	2473.74	965.099	767.577	4001.57	98.98	3258.09	1492.42	3326.15	1533.98	1495.96	1491.43	1491.32	3513.2
101.63	4803	909.472	909.482	912.523	930.003	909.472	909.472	2405.9	1127.05	3636.24	1262.34	909.472	5726.71	101.53	3543.17	766.735	808.89	815.8	903.674	766.659	766.659	1661.88	920.563	2295.97	939.001	766.659	3745.9	98.93	3003.89	1491.65	3245.19	1526.1	1494.46	1490.85	1490.77	3402.29
101.58	4632.4	908.763	908.777	912.686	933.129	908.763	908.763	2300.58	1098.84	3375.48	1219.56	908.763	5296.48	101.48	3550.65	765.843	808.795	824.128	918.13	765.738	765.738	1602.48	903.303	2133.35	915.783	765.738	3511.65	98.88	3029.96	1490.91	3153.29	1519.38	1493.14	1490.26	1490.2	3284.75
101.53	4159.79	908.143	908.164	913.175	936.827	908.144	908.143	2194.96	1073.35	3134.46	1181.3	908.143	4893.38	101.43	3311.42	765.042	808.773	833.829	933.367	764.896	764.896	1543.71	887.434	1985.09	895.244	764.896	3298.22	98.83	3012.39	1490.22	3052.39	1513.6	1491.97	1489.69	1489.64	3161.71
101.48	4014.09	907.552	907.582	913.952	941.092	907.552	907.552	2090.29	1050.34	2912.3	1147.25	907.551	4517.49	101.38	3044.5	764.343	808.827	845.277	949.182	764.142	764.142	1486.06	872.921	1850.32	877.133	764.141	3105.08	98.78	2899.39	1489.59	2945.57	1508.7	1490.95	1489.16	1489.12	3036.1
101.43	3552.89	907.048	907.091	915.122	945.947	907.048	907.047	1988.07	1030.14	2708.17	1116.97	907.047	4169.24	101.33	2979.39	763.684	808.902	858.243	965.306	763.409	763.409	1430.03	859.644	1728.1	861.142	763.409	2931.19	98.73	2921.21	1488.97	2834.68	1504.54	1490.04	1488.63	1488.6	2909.24
101.38	3448.6	906.564	906.625	916.705	951.297	906.564	906.563	1889.17	1012.12	2521.1	1090.03	906.563	3847.67	101.28	2700.76	763.144	809.05	873.216	981.572	762.768	762.768	1375.92	847.613	1617.63	847.12	762.768	2775.9	98.68	2647.66	1488.47	2722.46	1501.06	1489.3	1488.19	1488.17	2783.57
101.33	3212.86	906.125	906.211	918.773	957.154	906.124	906.124	1794.17	996.129	2350.17	1066.13	906.123	3552	101.23	2648.99	762.651	809.209	889.973	997.649	762.144	762.144	1323.96	836.729	1517.99	834.79	762.144	2637.94	98.63	2575.74	1488.01	2610.86	1498.19	1488.65	1487.79	1487.77	2660.7
101.28	2803.19	905.765	905.884	921.413	963.482	905.763	905.762	1704.43	982.377	2194.45	1045.01	905.762	3282.47	101.18	2668.64	762.197	809.355	908.723	1013.14	761.514	761.513	1274.33	826.924	1428.31	823.943	761.513	2516.33	98.58	2674.08	1487.53	2501.4	1495.69	1488.02	1487.35	1487.34	2541.86
101.23	2880.02	905.39	905.554	924.63	970.082	905.387	905.386	1619.92	970.237	2052.88	1026.32	905.386	3037.32	101.13	2354.25	761.901	809.577	929.601	1027.95	760.987	760.986	1227.32	818.166	1347.93	814.52	760.986	2410.06	98.53	2645.16	1487.06	2396.08	1493.59	1487.44	1486.92	1486.91	2428.75
101.18	2635.91	905.062	905.287	928.577	976.918	905.057	905.056	1540.75	959.643	1924.58	1009.87	905.056	2815.29	101.08	2174.86	761.732	809.859	952.492	1041.57	760.519	760.519	1183	810.34	1276.03	806.326	760.518	2317.71	98.48	2595.72	1486.63	2295.61	1491.82	1486.91	1486.51	1486.51	2321.88
101.13	2555.34	904.751	905.056	933.26	983.812	904.742	904.742	1467.93	950.628	1808.59	995.389	904.742	2616.23	101.03	2325.74	761.609	810.066	977.481	1053.7	760.001	760.001	1141.35	803.269	1211.77	799.112	760.001	2238.35	98.43	2384.87	1486.27	2201.44	1490.37	1486.49	1486.18	1486.18	2222.44
101.08	2304.66	904.488	904.899	938.793	990.634	904.476	904.475	1400.91	942.824	1704.02	982.708	904.475	2437.96	100.98	2164.78	761.646	810.31	1004.29	1064.07	759.536	759.536	1102.71	796.989	1154.58	792.875	759.536	2170.72	98.38	2174.61	1486	2113.85	1489.24	1486.16	1485.93	1485.92	2130.57
101.03	2227.24	904.243	904.79	945.286	997.188	904.224	904.223	1339.38	936.101	1609.97	971.6	904.223	2279	100.93	2153.07	761.833	810.556	1033.11	1072.33	759.075	759.075	1066.88	791.388	1103.76	787.438	759.075	2113.77	98.33	2263.78	1485.7	2033.3	1488.23	1485.82	1485.64	1485.64	2046.53
100.98	2232.33	903.999	904.723	952.702	1003.22	903.97	903.97	1284.13	930.439	1525.57	961.877	903.97	2138.87	100.88	1990.73	762.252	810.809	1063.45	1078.46	758.668	758.668	1033.8	786.452	1058.76	782.745	758.667	2066.06	98.28	2327.48	1485.38	1959.98	1487.36	1485.47	1485.33	1485.33	1970.42
100.93	2033.62	903.797	904.745	961.121	1008.61	903.755	903.755	1234.17	925.601	1450.06	953.418	903.755	2015.25	100.83	2029.76	762.864	811.047	1095.19	1081.91	758.247	758.247	1003.32	782.106	1018.94	778.644	758.247	2026.3	98.23	2140.99	1485.12	1893.72	1486.66	1485.19	1485.09	1485.09	1901.9
100.88	1944.53	903.618	904.849	970.637	1013.18	903.557	903.556	1189.13	921.495	1382.95	946.06	903.556	1907.02	100.78	2049.48	763.761	811.258	1127.9	1083	757.82	757.82	975.379	778.246	983.803	775.062	757.82	1993.67	98.18	1840.57	1484.99	1834.83	1486.18	1485.04	1484.96	1484.96	1841.22
100.83	1831.03	903.467	905.053	981.179	1016.7	903.38	903.38	1149.57	918.094	1323.23	939.68	903.38	1813.32	100.73	1969.55	764.996	811.459	1161.21	1081.24	757.419	757.419	949.889	774.851	952.886	771.963	757.419	1966.56	98.13	1967.83	1484.8	1782.2	1485.72	1484.84	1484.78	1484.78	1787.17
100.78	1766.92	903.34	905.362	992.683	1019.05	903.215	903.215	1114.34	915.209	1270.14	934.153	903.215	1731.77	100.68	1954.43	766.632	811.665	1194.63	1077.08	757.023	757.023	926.714	771.851	925.729	769.265	757.023	1944.4	98.08	1761.87	1484.7	1736.4	1485.4	1484.72	1484.68	1484.68	1740.24
100.73	1702.37	903.238	905.793	1005.12	1020.18	903.063	903.063	1083.07	912.794	1223.07	929.374	903.063	1661.21	100.63	1849.93	768.792	811.856	1227.67	1070.37	756.662	756.662	905.832	769.234	901.955	766.944	756.661	1926.03	98.03	2100.06	1484.47	1695.81	1485	1484.48	1484.45	1484.45	1698.76
100.68	1727.34	903.149	906.348	1018.34	1020	902.906	902.906	1056.14	910.792	1181.41	925.236	902.906	1601.07	100.58	1810.98	771.496	812.045	1259.56	1061.39	756.313	756.313	887.135	766.938	881.173	764.931	756.313	1910.48	97.98	1833.92	1484.34	1661.23	1484.74	1484.35	1484.33	1484.33	1663.49
100.63	1663.22	903.097	907.065	1032.15	1018.46	902.761	902.761	1032.46	909.11	1144.63	921.672	902.761	1549.33	100.53	1811.92	774.907	812.222	1289.9	1050.37	755.964	755.964	870.323	764.912	863.032	763.172	755.963	1897.09	97.93	1655.43	1484.27	1631.14	1484.58	1484.28	1484.26	1484.26	1632.86
100.58	1564.23	903.096	907.972	1046.36	1015.71	902.635	902.635	1011.81	907.725	1112.26	918.616	902.635	1505.11	100.48	1753.75	779.097	812.359	1317.73	1037.45	755.634	755.633	855.276	763.155	847.248	761.65	755.633	1884.54	97.88	1722.55	1484.18	1605.7	1484.41	1484.19	1484.17	1484.17	1607
100.53	1461.85	903.156	909.086	1060.67	1011.86	902.528	902.528	994.301	906.604	1083.82	916.006	902.528	1467.81	100.43	1718.42	784.173	812.508	1342.72	1023.16	755.315	755.315	841.851	761.627	833.537	760.325	755.315	1872.69	97.83	1677.53	1484.11	1583.9	1484.28	1484.11	1484.1	1484.1	1584.88
100.48	1428.18	903.276	910.41	1074.75	1006.91	902.428	902.428	979.127	905.669	1058.89	913.77	902.428	1435.81	100.38	1592.23	790.391	812.655	1364.1	1007.58	755.038	755.038	829.945	760.317	821.716	759.202	755.038	1860.63	97.78	1844.81	1483.97	1565.6	1484.11	1483.98	1483.97	1483.97	1566.34
100.43	1435.12	903.461	911.95	1088.26	1001.14	902.327	902.327	966.083	904.894	1037.08	911.851	902.327	1408.43	100.33	1668.22	797.695	812.744	1381.24	991.185	754.736	754.736	819.362	759.137	811.461	758.189	754.736	1847.87	97.73	1798.44	1483.86	1550.19	1483.95	1483.86	1483.86	1483.86	1550.74
100.38	1469.06	903.724	913.707	1100.72	994.704	902.219	902.219	955.158	904.25	1018.03	910.207	902.219	1384.97	100.28	1725.57	806.345	812.814	1394	974.196	754.415	754.415	809.984	758.072	802.571	757.272	754.415	1834.35	97.68	1695.32	1483.78	1537.41	1483.85	1483.78	1483.78	1483.78	1537.82
100.33	1434.77	904.099	915.697	1111.83	987.776	902.117	902.117	945.809	903.712	1001.44	908.807	902.117	1364.35	100.23	1718.09	816.472	812.807	1401.42	956.974	754.096	754.096	801.813	757.125	794.89	756.455	754.096	1819.28	97.63	1485.35	1483.78	1526.91	1483.83	1483.78	1483.78	1483.78	1527.22
100.28	1409.24	904.607	917.908	1121.26	980.573	902.021	902.02	937.897	903.27	987.029	907.611	902.02	1346.01	100.18	1712.15	828.122	812.8	1404.14	939.788	753.779	753.779	794.632	756.279	788.263	755.723	753.779	1803.29	97.58	1585.12	1483.74	1518.22	1483.78	1483.74	1483.74	1483.74	1518.44
100.23	1224.55	905.305	920.349	1128.6	973.301	901.959	901.959	931.389	902.935	974.561	906.621	901.959	1329.35	100.13	1646.29	841.693	812.783	1401.12	922.907	753.484	753.484	788.347	755.54	782.572	755.082	753.484	1785.66	97.53	1424.11	1483.72	1511.17	1483.75	1483.72	1483.72	1483.72	1511.33
100.18	1134.88	906.208	922.971	1133.58	966.098	901.915	901.915	925.903	902.672	963.79	905.794	901.915	1313.62	100.08	1569.54	857.049	812.737	1393.32	906.509	753.214	753.214	782.871	754.905	777.699	754.525	753.214	1767.12	97.48	1524.55	1483.7	1505.39	1483.72	1483.7	1483.7	1483.7	1505.51
100.13	1247.25	907.309	925.687	1136.09	959.075	901.849	901.849	921.311	902.435	954.472	905.07	901.849	1298.51	100.03	1571.84	874.358	812.69	1380.36	890.831	752.943	752.943	778.089	754.33	773.509	754.016	752.943	1747.59	97.43	1512.09	1483.69	1500.79	1483.71	1483.69	1483.69	1483.69	1500.88
100.08	1157.51	908.686	928.473	1135.99	952.368	901.8	901.8	917.573	902.253	946.46	904.47	901.8	1283.67	99.98	1632.77	893.703	812.555	1362.8	875.858	752.652	752.652	773.902	753.786	769.89	753.529	752.652	1727.46	97.38	1317.49	1483.63	1496.98	1483.64	1483.63	1483.63	1483.63	1497.04
100.03	1145.48	910.363	931.237	1133.15	946.043	901.754	901.754	914.452	902.1	939.576	903.961	901.754	1268.6	99.93	1395.49	915.013	812.478	1341.25	861.943	752.439	752.439	770.337	753.363	766.856	753.154	752.439	1707.32	97.33	1493.44	1483.63	1494.06	1483.64	1483.63	1483.63	1483.63	1494.1
99.98	1208.99	912.37	933.876	1127.85	940.19	901.695	901.695	911.875	901.96	933.658	903.517	901.695	1253.44	99.88	1577.46	938.328	812.326	1315.8	848.877	752.166	752.166	767.21	752.916	764.199	752.748	752.166	1687.24	97.28	1513.53	1483.62	1491.67	1483.62	1483.62	1483.62	1483.62	1491.71
99.93	1156.23	914.762	936.318	1120.31	934.825	901.647	901.647	909.798	901.849	928.602	903.147	901.647	1238.08	99.83	1634.32	963.377	812.079	1287.56	836.823	751.875	751.875	764.498	752.481	761.895	752.346	751.875	1667.94	97.23	1456.04	1483.61	1489.83	1483.61	1483.61	1483.61	1483.61	1489.85
99.88	1265.5	917.541	938.436	1110.54	929.933	901.577	901.577	908.059	901.73	924.261	902.81	901.577	1222.27	99.78	1635.55	989.998	811.832	1256.66	825.788	751.582	751.582	762.141	752.071	759.91	751.964	751.582	1649.28	97.18	1522.17	1483.59	1488.36	1483.6	1483.59	1483.59	1483.59	1488.37
99.83	1218.73	920.763	940.17	1099.14	925.586	901.517	901.517	906.652	901.633	920.565	902.527	901.517	1206.42	99.73	1539.49	1018.03	811.565	1224.22	815.756	751.322	751.322	760.124	751.715	758.227	751.63	751.322	1632.02	97.13	1463.35	1483.59	1487.22	1483.59	1483.59	1483.59	1483.59	1487.23
99.78	1153.3	924.447	941.443	1086.44	921.745	901.469	901.469	905.532	901.556	917.445	902.296	901.469	1190.62	99.68	1546.52	1046.92	811.257	1190.62	806.765	751.059	751.059	758.373	751.375	756.773	751.307	751.059	1615.98	97.08	1589.83	1483.55	1486.3	1483.55	1483.55	1483.55	1483.55	1486.31
99.73	1208.33	928.57	942.172	1072.73	918.353	901.41	901.41	904.601	901.476	914.789	902.085	901.41	1174.9	99.63	1586.27	1076.27	810.935	1156.54	798.613	750.782	750.782	756.84	751.036	755.5	750.982	750.782	1601.24	97.03	1397.46	1397.46	1399.54	1397.46	1397.46	1397.46	1397.46	1399.54
99.68	1171.68	933.133	942.336	1058.46	915.419	901.359	901.359	903.857	901.408	912.539	901.909	901.359	1159.55	99.58	1577.91	1105.47	810.528	1122.53	791.451	750.509	750.509	755.508	750.711	754.396	750.669	750.509	1587.7	96.98	1344.73	1344.73	1346.29	1344.73	1344.73	1344.73	1344.73	1346.29
99.63	1171.77	938.088	941.917	1043.99	912.903	901.307	901.307	903.26	901.344	910.631	901.754	901.307	1144.74	99.53	1559.17	1133.97	810.125	1089.09	785.05	750.241	750.241	754.353	750.402	753.437	750.37	750.241	1575.11	96.93	1623.21	1623.21	1624.37	1623.21	1623.21	1623.21	1623.21	1624.38
99.58	1048.74	943.392	940.957	1029.65	910.765	901.279	901.279	902.794	901.306	909.038	901.642	901.279	1130.58	99.48	1495.16	1160.9	809.71	1056.59	779.473	749.995	749.995	753.378	750.122	752.617	750.098	749.995	1562.92	96.88	1405.76	1405.76	1406.62	1405.76	1405.76	1405.76	1405.76	1406.63
99.53	1089.34	948.919	939.467	1015.7	908.946	901.243	901.243	902.416	901.263	907.687	901.537	901.243	1117.23	99.43	1497.31	1185.74	809.239	1025.52	774.575	749.747	749.747	752.522	749.848	751.894	749.83	749.747	1550.94	96.83	1469.27	1469.27	1469.91	1469.27	1469.27	1469.27	1469.27	1469.91
99.48	1151.22	954.542	937.501	1002.33	907.421	901.196	901.196	902.101	901.21	906.535	901.433	901.196	1104.7	99.38	1473.64	1207.71	808.775	995.92	770.308	749.508	749.508	751.775	749.587	751.261	749.573	749.508	1538.35	96.78	1558.2	1558.2	1558.67	1558.2	1558.2	1558.2	1558.2	1558.67
99.43	1128.09	960.119	935.173	989.731	906.144	901.153	901.153	901.846	901.163	905.568	901.344	901.153	1093.02	99.33	1488.76	1225.96	808.24	968.271	766.624	749.263	749.263	751.11	749.326	750.692	749.315	749.263	1524.7	96.73	1442.21	1442.21	1442.55	1442.21	1442.21	1442.21	1442.21	1442.55
99.38	1152.93	965.466	932.566	978.094	905.075	901.105	901.105	901.635	901.112	904.748	901.258	901.105	1082.22	99.28	1408.49	1240.31	807.713	942.466	763.434	749.045	749.045	750.545	749.095	750.208	749.086	749.045	1509.54	96.68	1295.65	1295.65	1295.9	1295.65	1295.65	1295.65	1295.65	1295.9
99.33	1068.39	970.415	929.797	967.429	904.218	901.073	901.073	901.477	901.078	904.073	901.196	901.073	1072.17	99.23	1489.49	1249.71	807.144	918.698	760.706	748.8	748.8	750.013	748.839	749.744	748.833	748.8	1492.08	96.63	1282.03	1282.03	1282.21	1282.03	1282.03	1282.03	1282.03	1282.21
99.28	998.808	974.772	926.954	957.765	903.527	901.054	901.054	901.36	901.058	903.519	901.153	901.054	1062.73	99.18	1321.04	1254.3	806.564	897.022	758.386	748.611	748.611	749.588	748.641	749.375	748.637	748.611	1472.24	96.58	1419.68	1419.68	1419.81	1419.68	1419.68	1419.68	1419.68	1419.81
99.23	1072.61	978.327	924.096	949.159	902.95	901.021	901.021	901.253	901.024	903.043	901.101	901.021	1053.8	99.13	1314.57	1253.89	805.985	877.294	756.432	748.424	748.424	749.211	748.447	749.041	748.444	748.424	1449.77	96.53	1258.97	1258.97	1259.06	1258.97	1258.97	1258.97	1258.97	1259.06
99.18	1089.6	980.934	921.304	941.537	902.482	900.985	900.985	901.16	900.988	902.639	901.049	900.985	1045.19	99.08	1305.51	1248.02	805.366	859.652	754.758	748.24	748.24	748.872	748.258	748.737	748.255	748.24	1424.25	96.48	1435.97	1435.97	1436.04	1435.97	1435.97	1435.97	1435.97	1436.04
99.13	1033.74	982.483	918.652	934.845	902.115	900.96	900.96	901.09	900.962	902.31	901.011	900.96	1036.75	99.03	1292.92	1237.5	804.719	843.72	753.343	748.059	748.059	748.566	748.073	748.46	748.072	748.059	1396.04	96.43	1402.82	1402.82	1402.87	1402.82	1402.82	1402.82	1402.82	1402.87
99.08	1025.32	982.89	916.173	929.057	901.82	900.937	900.937	901.034	900.938	902.036	900.977	900.937	1028.37	98.98	1327.72	1222.22	804.059	829.753	752.134	747.868	747.868	748.273	747.878	748.189	747.877	747.868	1365.31	96.38	1376.1	1376.1	1376.13	1376.1	1376.1	1376.1	1376.1	1376.13
99.03	1015.55	982.134	913.899	924.105	901.586	900.915	900.915	900.987	900.915	901.809	900.947	900.915	1019.98	98.93	1371.84	1202.84	803.317	817.28	751.082	747.661	747.661	747.983	747.67	747.919	747.669	747.661	1332.13	96.33	1346.75	1346.75	1346.77	1346.75	1346.75	1346.75	1346.75	1346.77
98.98	971.711	980.257	911.852	919.873	901.41	900.901	900.901	900.955	900.902	901.626	900.926	900.901	1011.49	98.88	1291.79	1180.17	802.599	806.438	750.221	747.481	747.481	747.737	747.488	747.687	747.487	747.481	1297.46	96.28	1347.18	1347.18	1347.2	1347.18	1347.18	1347.18	1347.18	1347.2
98.93	925.321	977.343	910.046	916.302	901.278	900.897	900.897	900.936	900.897	901.484	900.916	900.897	1002.93	98.83	1349.58	1154.43	801.838	796.936	749.456	747.282	747.282	747.484	747.287	747.446	747.287	747.282	1261.19	96.23	1373.54	1373.54	1373.55	1373.54	1373.54	1373.54	1373.54	1373.55
98.88	991.271	973.49	908.451	913.33	901.163	900.879	900.879	900.908	900.88	901.353	900.895	900.879	994.317	98.78	1274.97	1126.78	801.062	788.708	748.834	747.108	747.108	747.266	747.111	747.238	747.111	747.108	1224.36	96.18	1307.71	1307.71	1307.72	1307.71	1307.71	1307.71	1307.71	1307.72
98.83	1036.63	968.895	907.061	910.837	901.065	900.853	900.853	900.875	900.854	901.236	900.866	900.853	985.713	98.73	1221.74	1097.76	800.303	781.672	748.31	746.951	746.951	747.076	746.953	747.054	746.953	746.951	1187.43	96.13	1315	1315	1315.01	1315	1315	1315	1315	1315.01
98.78	1000.14	963.757	905.877	908.774	900.99	900.835	900.835	900.85	900.835	901.142	900.844	900.835	977.228	98.68	1143.54	1068.09	799.526	775.597	747.887	746.819	746.819	746.918	746.821	746.901	746.821	746.819	1150.83	96.08	1400.37	1400.37	1400.37	1400.37	1400.37	1400.37	1400.37	1400.37
98.73	949.379	958.273	904.884	907.115	900.939	900.825	900.825	900.836	900.825	901.072	900.833	900.825	969.001	98.63	1164.6	1038.36	798.729	770.492	747.515	746.681	746.681	746.758	746.683	746.746	746.683	746.681	1115.2	96.03	1344.62	1344.62	1344.62	1344.62	1344.62	1344.62	1344.62	1344.62
98.68	994.235	952.608	904.046	905.754	900.89	900.807	900.807	900.816	900.808	901.005	900.813	900.807	961.087	98.58	1121.24	1009.18	797.938	766.106	747.205	746.557	746.557	746.617	746.558	746.608	746.558	746.557	1080.87	95.98	1323.29	1323.29	1323.29	1323.29	1323.29	1323.29	1323.29	1323.29
98.63	967.992	946.944	903.356	904.652	900.855	900.795	900.795	900.8	900.795	900.953	900.799	900.795	953.591	98.53	1183.84	980.948	797.086	762.428	746.915	746.413	746.413	746.459	746.413	746.453	746.414	746.413	1048.23	95.93	1388.18	1388.18	1388.18	1388.18	1388.18	1388.18	1388.18	1388.18
98.58	1104.99	941.393	902.763	903.749	900.799	900.756	900.756	900.76	900.756	900.882	900.759	900.756	946.571	98.48	1245.03	954	796.213	759.285	746.633	746.248	746.248	746.284	746.248	746.279	746.248	746.248	1017.46	95.88	1298.16	1298.16	1298.16	1298.16	1298.16	1298.16	1298.16	1298.16
98.53	941.955	936.131	902.308	903.058	900.778	900.748	900.748	900.751	900.748	900.849	900.751	900.748	940.138	98.43	1029.32	928.869	795.388	756.722	746.45	746.154	746.154	746.182	746.154	746.179	746.155	746.154	989.021	95.83	1408.65	1408.65	1408.65	1408.65	1408.65	1408.65	1408.65	1408.65
98.48	936.492	931.214	901.943	902.508	900.763	900.741	900.741	900.743	900.741	900.821	900.743	900.741	934.29	98.38	1027.18	905.472	794.546	754.593	746.287	746.061	746.061	746.082	746.061	746.08	746.061	746.061	962.756	95.78	1332.82	1332.82	1332.82	1332.82	1332.82	1332.82	1332.82	1332.82
98.43	825.296	926.694	901.645	902.07	900.742	900.727	900.727	900.728	900.727	900.79	900.728	900.727	929.038	98.33	987.559	884.098	793.717	752.822	746.153	745.981	745.981	745.998	745.981	745.996	745.981	745.981	938.879	95.73	1439.88	1439.88	1439.88	1439.88	1439.88	1439.88	1439.88	1439.88
98.38	957.574	922.618	901.413	901.733	900.727	900.716	900.716	900.717	900.716	900.766	900.717	900.716	924.396	98.28	903.909	864.762	792.883	751.407	746.059	745.929	745.929	745.942	745.929	745.941	745.929	745.929	917.35	95.68	1378.09	1378.09	1378.09	1378.09	1378.09	1378.09	1378.09	1378.09
98.33	999.711	918.997	901.221	901.461	900.704	900.697	900.697	900.698	900.697	900.737	900.698	900.697	920.334	98.23	1056.93	847.257	791.997	750.174	745.924	745.826	745.826	745.836	745.826	745.835	745.826	745.826	897.894	95.63	1215.98	1215.98	1215.98	1215.98	1215.98	1215.98	1215.98	1215.98
98.28	984.549	915.825	901.072	901.249	900.686	900.681	900.681	900.682	900.681	900.712	900.682	900.681	916.822	98.18	951.614	831.897	791.137	749.21	745.831	745.758	745.758	745.765	745.758	745.765	745.758	745.758	880.816	95.58	1232.15	1232.15	1232.15	1232.15	1232.15	1232.15	1232.15	1232.15
98.23	895.001	913.095	900.969	901.103	900.683	900.68	900.68	900.68	900.68	900.705	900.681	900.68	913.836	98.13	982.293	818.266	790.25	748.398	745.734	745.68	745.68	745.685	745.68	745.685	745.68	745.68	865.62	95.53	1310.6	1310.6	1310.6	1310.6	1310.6	1310.6	1310.6	1310.6
98.18	889.68	910.763	900.89	900.989	900.68	900.678	900.678	900.678	900.678	900.697	900.678	900.678	911.309	98.08	954.191	806.377	789.373	747.745	745.651	745.611	745.611	745.615	745.611	745.615	745.611	745.611	852.323	95.48	1327.17	1327.17	1327.17	1327.17	1327.17	1327.17	1327.17	1327.17
98.13	1000.82	908.777	900.813	900.886	900.66	900.659	900.659	900.659	900.659	900.674	900.659	900.659	909.176	98.03	995.298	796.118	788.468	747.196	745.558	745.528	745.528	745.531	745.528	745.531	745.528	745.528	840.763	95.43	1275.28	1275.28	1275.28	1275.28	1275.28	1275.28	1275.28	1275.28
98.08	870.216	907.13	900.765	900.819	900.654	900.653	900.653	900.653	900.653	900.665	900.653	900.653	907.42	97.98	913.58	787.256	787.586	746.767	745.495	745.472	745.472	745.475	745.473	745.475	745.473	745.472	830.692	95.38	1442.67	1442.67	1442.67	1442.67	1442.67	1442.67	1442.67	1442.67
98.03	977.858	905.76	900.718	900.758	900.639	900.638	900.638	900.638	900.638	900.648	900.638	900.638	905.97	97.93	878.131	779.787	786.714	746.433	745.445	745.429	745.429	745.43	745.429	745.431	745.429	745.429	822.097
97.98	940.866	904.646	900.687	900.716	900.631	900.631	900.631	900.631	900.631	900.638	900.631	900.631	904.796	97.88	876.026	773.441	785.834	746.156	745.397	745.385	745.385	745.387	745.385	745.387	745.385	745.385	814.675
97.93	1058.82	903.721	900.64	900.662	900.601	900.6	900.6	900.601	900.6	900.606	900.601	900.6	903.828	97.83	887.082	768.083	784.95	745.932	745.347	745.339	745.339	745.34	745.339	745.34	745.339	745.339	808.299
97.88	1025.45	902.981	900.604	900.62	900.577	900.577	900.577	900.577	900.577	900.581	900.577	900.577	903.057	97.78	749.988	763.709	784.11	745.789	745.343	745.337	745.337	745.338	745.337	745.338	745.337	745.337	802.941
97.83	949.988	902.404	900.587	900.598	900.567	900.567	900.567	900.567	900.567	900.571	900.567	900.567	902.457	97.73	851.198	760.019	783.234	745.646	745.306	745.302	745.302	745.303	745.302	745.303	745.302	745.302	798.3
97.78	929.335	901.955	900.575	900.583	900.562	900.562	900.562	900.562	900.562	900.564	900.562	900.562	901.992	97.68	972.929	756.961	782.318	745.486	745.23	745.227	745.227	745.227	745.227	745.227	745.227	745.227	794.316
97.73	968.356	901.597	900.558	900.564	900.549	900.549	900.549	900.549	900.549	900.551	900.549	900.549	901.623	97.63	942.353	754.463	781.415	745.357	745.164	745.161	745.161	745.162	745.161	745.162	745.161	745.161	790.915
97.68	988.367	901.314	900.538	900.542	900.532	900.532	900.532	900.532	900.532	900.534	900.532	900.532	901.332	97.58	841.656	752.439	780.545	745.276	745.131	745.13	745.13	745.13	745.13	745.13	745.13	745.13	788.004
97.63	897.165	901.11	900.536	900.539	900.532	900.532	900.532	900.532	900.532	900.533	900.532	900.532	901.123	97.53	834.556	750.837	779.681	745.209	745.101	745.1	745.1	745.1	745.1	745.1	745.1	745.1	785.528
97.58	888.237	900.954	900.532	900.534	900.529	900.529	900.529	900.529	900.529	900.53	900.529	900.529	900.962	97.48	785.775	749.549	778.838	745.168	745.087	745.086	745.086	745.087	745.086	745.087	745.086	745.086	783.383
97.53	863.002	900.831	900.524	900.525	900.522	900.522	900.522	900.522	900.522	900.523	900.522	900.522	900.837	97.43	759.442	748.533	778.004	745.142	745.082	745.082	745.082	745.082	745.082	745.082	745.082	745.082	781.516
97.48	888.733	900.743	900.521	900.522	900.52	900.52	900.52	900.52	900.52	900.52	900.52	900.52	900.747	97.38	805.839	747.72	777.166	745.106	745.062	745.062	745.062	745.062	745.062	745.062	745.062	745.062	779.869
97.43	829.966	900.666	900.507	900.508	900.506	900.506	900.506	900.506	900.506	900.507	900.506	900.506	900.669	97.33	806.767	747.07	776.33	745.073	745.041	745.041	745.041	745.041	745.041	745.041	745.041	745.041	778.392
97.38	1042.98	900.592	900.48	900.48	900.479	900.479	900.479	900.479	900.479	900.479	900.479	900.479	900.594	97.28	787.493	746.573	775.504	745.051	745.027	745.027	745.027	745.027	745.027	745.027	745.027	745.027	777.073
97.33	955.237	900.548	900.469	900.469	900.469	900.469	900.469	900.469	900.469	900.469	900.469	900.469	900.55	97.23	807.659	746.175	774.686	745.024	745.007	745.006	745.006	745.006	745.006	745.007	745.006	745.006	775.872
97.28	921.359	900.52	900.465	900.465	900.465	900.465	900.465	900.465	900.465	900.465	900.465	900.465	900.521	97.18	778.617	745.871	773.879	745.008	744.995	744.995	744.995	744.995	744.995	744.995	744.995	744.995	774.767
97.23	885.401	900.5	900.462	900.462	900.462	900.462	900.462	900.462	900.462	900.462	900.462	900.462	900.501	97.13	777.049	745.641	773.084	744.994	744.985	744.985	744.985	744.985	744.985	744.985	744.985	744.985	773.75
97.18	815.799	900.472	900.446	900.446	900.446	900.446	900.446	900.446	900.446	900.446	900.446	900.446	900.473	97.08	856.356	745.435	772.274	744.954	744.948	744.948	744.948	744.948	744.948	744.948	744.948	744.948	772.767
97.13	965.389	900.452	900.433	900.434	900.433	900.433	900.433	900.433	900.433	900.433	900.433	900.433	900.452	97.03	825.797	745.281	771.473	744.926	744.921	744.921	744.921	744.921	744.921	744.921	744.921	744.921	771.837
97.08	962.894	900.434	900.422	900.422	900.422	900.422	900.422	900.422	900.422	900.422	900.422	900.422	900.434	96.98	754.325	745.182	770.722	744.921	744.918	744.918	744.918	744.918	744.918	744.918	744.918	744.918	770.989
97.03	914.054	900.427	900.419	900.419	900.419	900.419	900.419	900.419	900.419	900.419	900.419	900.419	900.427	96.93	808.431	745.089	769.953	744.899	744.897	744.897	744.897	744.897	744.897	744.897	744.897	744.897	770.147
96.98	1016.19	900.402	900.397	900.397	900.397	900.397	900.397	900.397	900.397	900.397	900.397	900.397	900.402	96.88	809.585	745.016	769.195	744.877	744.876	744.876	744.876	744.876	744.876	744.876	744.876	744.876	769.336
96.93	827.278	900.387	900.383	900.383	900.383	900.383	900.383	900.383	900.383	900.383	900.383	900.383	900.387	96.83	825.104	744.95	768.45	744.85	744.849	744.849	744.849	744.849	744.849	744.849	744.849	744.849	768.552
96.88	948.811	900.376	900.374	900.374	900.374	900.374	900.374	900.374	900.374	900.374	900.374	900.374	900.376	96.78	845.035	744.888	767.698	744.817	744.816	744.816	744.816	744.816	744.816	744.816	744.816	744.816	767.771
96.83	943.518	900.367	900.365	900.365	900.365	900.365	900.365	900.365	900.365	900.365	900.365	900.365	900.367	96.73	776.196	744.857	766.993	744.806	744.806	744.806	744.806	744.806	744.806	744.806	744.806	744.806	767.045
96.78	894.786	900.365	900.364	900.364	900.364	900.364	900.364	900.364	900.364	900.364	900.364	900.364	900.365	96.68	871.79	744.8	766.264	744.764	744.764	744.764	744.764	744.764	744.764	744.764	744.764	744.764	766.301
96.73	894.489	900.364	900.363	900.363	900.363	900.363	900.363	900.363	900.363	900.363	900.363	900.363	900.364	96.63	886.646	744.742	765.535	744.717	744.717	744.717	744.717	744.717	744.717	744.717	744.717	744.717	765.561
96.68	869.33	900.358	900.357	900.357	900.357	900.357	900.357	900.357	900.357	900.357	900.357	900.357	900.358	96.58	845.086	744.701	764.848	744.684	744.683	744.683	744.683	744.683	744.683	744.683	744.683	744.683	764.866
96.63	884.216	900.355	900.354	900.354	900.354	900.354	900.354	900.354	900.354	900.354	900.354	900.354	900.355	96.53	919.614	744.638	764.136	744.626	744.626	744.626	744.626	744.626	744.626	744.626	744.626	744.626	764.148
96.58	953.813	900.344	900.344	900.344	900.344	900.344	900.344	900.344	900.344	900.344	900.344	900.344	900.344	96.48	847.844	744.6	763.467	744.591	744.591	744.591	744.591	744.591	744.591	744.591	744.591	744.591	763.475
96.53	911.904	900.342	900.342	900.342	900.342	900.342	900.342	900.342	900.342	900.342	900.342	900.342	900.342	96.43	783.94	744.584	762.834	744.578	744.578	744.578	744.578	744.578	744.578	744.578	744.578	744.578	762.84
96.48	1015.1	900.32	900.32	900.32	900.32	900.32	900.32	900.32	900.32	900.32	900.32	900.32	900.32	96.38	779.163	744.571	762.202	744.567	744.567	744.567	744.567	744.567	744.567	744.567	744.567	744.567	762.206
96.43	941.92	900.312	900.312	900.312	900.312	900.312	900.312	900.312	900.312	900.312	900.312	900.312	900.312	96.33	780.076	744.558	761.604	744.555	744.555	744.555	744.555	744.555	744.555	744.555	744.555	744.555	761.607
96.38	897.293	900.312	900.312	900.312	900.312	900.312	900.312	900.312	900.312	900.312	900.312	900.312	900.312	96.28	694.308	744.54	761.003	744.539	744.539	744.539	744.539	744.539	744.539	744.539	744.539	744.539	761.004
96.33	838.297	900.3	900.3	900.3	900.3	900.3	900.3	900.3	900.3	900.3	900.3	900.3	900.3	96.23	795.847	744.523	760.413	744.522	744.522	744.522	744.522	744.522	744.522	744.522	744.522	744.522	760.415
96.28	959.81	900.288	900.288	900.288	900.288	900.288	900.288	900.288	900.288	900.288	900.288	900.288	900.288	96.18	737.186	744.52	759.861	744.519	744.519	744.519	744.519	744.519	744.519	744.519	744.519	744.519	759.862
96.23	870.2	900.283	900.283	900.283	900.283	900.283	900.283	900.283	900.283	900.283	900.283	900.283	900.283	96.13	739.194	744.518	759.31	744.517	744.517	744.517	744.517	744.517	744.517	744.517	744.517	744.517	759.31
96.18	909.104	900.281	900.281	900.281	900.281	900.281	900.281	900.281	900.281	900.281	900.281	900.281	900.281	96.08	701.413	744.504	758.772	744.503	744.503	744.503	744.503	744.503	744.503	744.503	744.503	744.503	758.773
96.13	874.651	900.276	900.276	900.276	900.276	900.276	900.276	900.276	900.276	900.276	900.276	900.276	900.276	96.03	689.491	744.485	758.24	744.485	744.485	744.485	744.485	744.485	744.485	744.485	744.485	744.485	758.24
96.08	932.357	900.27	900.27	900.27	900.27	900.27	900.27	900.27	900.27	900.27	900.27	900.27	900.27	95.98	842.551	842.551	855.797	842.551	842.551	842.551	842.551	842.551	842.551	842.551	842.551	842.551	855.797
96.03	884.122	900.267	900.267	900.267	900.267	900.267	900.267	900.267	900.267	900.267	900.267	900.267	900.267	95.93	765.264	765.264	778.03	765.264	765.264	765.264	765.264	765.264	765.264	765.264	765.264	765.264	778.03
95.98	941.795	900.259	900.259	900.259	900.259	900.259	900.259	900.259	900.259	900.259	900.259	900.259	900.259	95.88	708.319	708.319	720.605	708.319	708.319	708.319	708.319	708.319	708.319	708.319	708.319	708.319	720.605
95.93	874.86	874.86	874.86	874.86	874.86	874.86	874.86	874.86	874.86	874.86	874.86	874.86	874.86	95.83	779.331	779.331	791.156	779.331	779.331	779.331	779.331	779.331	779.331	779.331	779.331	779.331	791.156
95.88	982.653	982.653	982.653	982.653	982.653	982.653	982.653	982.653	982.653	982.653	982.653	982.653	982.653	95.78	719.476	719.476	730.855	719.476	719.476	719.476	719.476	719.476	719.476	719.476	719.476	719.476	730.855
95.83	890.776	890.776	890.776	890.776	890.776	890.776	890.776	890.776	890.776	890.776	890.776	890.776	890.776	95.73	816.462	816.462	827.395	816.462	816.462	816.462	816.462	816.462	816.462	816.462	816.462	816.462	827.395
95.78	903.846	903.846	903.846	903.846	903.846	903.846	903.846	903.846	903.846	903.846	903.846	903.846	903.846	95.68	788.969	788.969	799.488	788.969	788.969	788.969	788.969	788.969	788.969	788.969	788.969	788.969	799.488
95.73	945.625	945.625	945.625	945.625	945.625	945.625	945.625	945.625	945.625	945.625	945.625	945.625	945.625	95.63	776.259	776.259	786.365	776.259	776.259	776.259	776.259	776.259	776.259	776.259	776.259	776.259	786.365
95.68	733.786	733.786	733.786	733.786	733.786	733.786	733.786	733.786	733.786	733.786	733.786	733.786	733.786	95.58	813.444	813.444	823.149	813.444	813.444	813.444	813.444	813.444	813.444	813.444	813.444	813.444	823.149
95.63	762.555	762.555	762.555	762.555	762.555	762.555	762.555	762.555	762.555	762.555	762.555	762.555	762.555	95.53	771.589	771.589	780.913	771.589	771.589	771.589	771.589	771.589	771.589	771.589	771.589	771.589	780.913
95.58	851.418	851.418	851.418	851.418	851.418	851.418	851.418	851.418	851.418	851.418	851.418	851.418	851.418	95.48	700.325	700.325	709.268	700.325	700.325	700.325	700.325	700.325	700.325	700.325	700.325	700.325	709.268
95.53	848.186	848.186	848.186	848.186	848.186	848.186	848.186	848.186	848.186	848.186	848.186	848.186	848.186	95.43	725.661	725.661	734.247	725.661	725.661	725.661	725.661	725.661	725.661	725.661	725.661	725.661	734.247
95.48	928.661	928.661	928.661	928.661	928.661	928.661	928.661	928.661	928.661	928.661	928.661	928.661	928.661	95.38	720.03	720.03	728.265	720.03	720.03	720.03	720.03	720.03	720.03	720.03	720.03	720.03	728.265
95.43	891.655	891.655	891.655	891.655	891.655	891.655	891.655	891.655	891.655	891.655	891.655	891.655	891.655	95.33	811.575	811.575	819.465	811.575	811.575	811.575	811.575	811.575	811.575	811.575	811.575	811.575	819.465
95.38	852.459	852.459	852.459	852.459	852.459	852.459	852.459	852.459	852.459	852.459	852.459	852.459	852.459	95.28	784.271	784.271	791.84	784.271	784.271	784.271	784.271	784.271	784.271	784.271	784.271	784.271	791.84
95.33	973.117	973.117	973.117	973.117	973.117	973.117	973.117	973.117	973.117	973.117	973.117	973.117	973.117	95.23	798.394	798.394	805.642	798.394	798.394	798.394	798.394	798.394	798.394	798.394	798.394	798.394	805.642
95.28	949.261	949.261	949.261	949.261	949.261	949.261	949.261	949.261	949.261	949.261	949.261	949.261	949.261	95.18	822.269	822.269	829.211	822.269	822.269	822.269	822.269	822.269	822.269	822.269	822.269	822.269	829.211
95.23	846.929	846.929	846.929	846.929	846.929	846.929	846.929	846.929	846.929	846.929	846.929	846.929	846.929	95.13	799.601	799.601	806.25	799.601	799.601	799.601	799.601	799.601	799.601	799.601	799.601	799.601	806.25
95.18	872.803	872.803	872.803	872.803	872.803	872.803	872.803	872.803	872.803	872.803	872.803	872.803	872.803	95.08	760.008	760.008	766.364	760.008	760.008	760.008	760.008	760.008	760.008	760.008	760.008	760.008	766.364
95.13	968.292	968.292	968.292	968.292	968.292	968.292	968.292	968.292	968.292	968.292	968.292	968.292	968.292	95.03	605.293	605.293	611.381	605.293	605.293	605.293	605.293	605.293	605.293	605.293	605.293	605.293	611.381
95.08	897.341	897.341	897.341	897.341	897.341	897.341	897.341	897.341	897.341	897.341	897.341	897.341	897.341	94.98	664.549	664.549	670.37	664.549	664.549	664.549	664.549	664.549	664.549	664.549	664.549	664.549	670.37
95.03	832.418	832.418	832.418	832.418	832.418	832.418	832.418	832.418	832.418	832.418	832.418	832.418	832.418	94.93	694.696	694.696	700.258	694.696	694.696	694.696	694.696	694.696	694.696	694.696	694.696	694.696	700.258
94.98	888.931	888.931	888.931	888.931	888.931	888.931	888.931	888.931	888.931	888.931	888.931	888.931	888.931	94.88	801.93	801.93	807.25	801.93	801.93	801.93	801.93	801.93	801.93	801.93	801.93	801.93	807.25
94.93	945.257	945.257	945.257	945.257	945.257	945.257	945.257	945.257	945.257	945.257	945.257	945.257	945.257	94.83	770.325	770.325	775.402	770.325	770.325	770.325	770.325	770.325	770.325	770.325	770.325	770.325	775.402
94.88	911.359	911.359	911.359	911.359	911.359	911.359	911.359	911.359	911.359	911.359	911.359	911.359	911.359	94.78	863.896	863.896	868.748	863.896	863.896	863.896	863.896	863.896	863.896	863.896	863.896	863.896	868.748
94.83	955.955	955.955	955.955	955.955	955.955	955.955	955.955	955.955	955.955	955.955	955.955	955.955	955.955	94.73	802.562	802.562	807.195	802.562	802.562	802.562	802.562	802.562	802.562	802.562	802.562	802.562	807.195
94.78	936.8	936.8	936.8	936.8	936.8	936.8	936.8	936.8	936.8	936.8	936.8	936.8	936.8	94.68	676.731	676.731	681.148	676.731	676.731	676.731	676.731	676.731	676.731	676.731	676.731	676.731	681.148
94.73	821.729	821.729	821.729	821.729	821.729	821.729	821.729	821.729	821.729	821.729	821.729	821.729	821.729	94.63	676.125	676.125	680.343	676.125	676.125	676.125	676.125	676.125	676.125	676.125	676.125	676.125	680.343
94.68	909.851	909.851	909.851	909.851	909.851	909.851	909.851	909.851	909.851	909.851	909.851	909.851	909.851	94.58	902.956	902.956	906.976	902.956	902.956	902.956	902.956	902.956	902.956	902.956	902.956	902.956	906.976
94.63	928.307	928.307	928.307	928.307	928.307	928.307	928.307	928.307	928.307	928.307	928.307	928.307	928.307	94.53	875.333	875.333	879.166	875.333	875.333	875.333	875.333	875.333	875.333	875.333	875.333	875.333	879.166
94.58	921.088	921.088	921.088	921.088	921.088	921.088	921.088	921.088	921.088	921.088	921.088	921.088	921.088	94.48	722.11	722.11	725.765	722.11	722.11	722.11	722.11	722.11	722.11	722.11	722.11	722.11	725.765
94.53	887.793	887.793	887.793	887.793	887.793	887.793	887.793	887.793	887.793	887.793	887.793	887.793	887.793	94.43	807.659	807.659	811.135	807.659	807.659	807.659	807.659	807.659	807.659	807.659	807.659	807.659	811.135
94.48	890.576	890.576	890.576	890.576	890.576	890.576	890.576	890.576	890.576	890.576	890.576	890.576	890.576	94.38	774.116	774.116	777.431	774.116	774.116	774.116	774.116	774.116	774.116	774.116	774.116	774.116	777.431
94.43	875.002	875.002	875.002	875.002	875.002	875.002	875.002	875.002	875.002	875.002	875.002	875.002	875.002	94.33	792.784	792.784	795.939	792.784	792.784	792.784	792.784	792.784	792.784	792.784	792.784	792.784	795.939
94.38	855.754	855.754	855.754	855.754	855.754	855.754	855.754	855.754	855.754	855.754	855.754	855.754	855.754	94.28	829.616	829.616	832.617	829.616	829.616	829.616	829.616	829.616	829.616	829.616	829.616	829.616	832.617
94.33	762.852	762.852	762.852	762.852	762.852	762.852	762.852	762.852	762.852	762.852	762.852	762.852	762.852	94.23	853.06	853.06	855.918	853.06	853.06	853.06	853.06	853.06	853.06	853.06	853.06	853.06	855.918
94.28	869.098	869.098	869.098	869.098	869.098	869.098	869.098	869.098	869.098	869.098	869.098	869.098	869.098	94.18	775.808	775.808	778.523	775.808	775.808	775.808	775.808	775.808	775.808	775.808	775.808	775.808	778.523
94.23	980.631	980.631	980.631	980.631	980.631	980.631	980.631	980.631	980.631	980.631	980.631	980.631	980.631	94.13	744.019	744.019	746.602	744.019	744.019	744.019	744.019	744.019	744.019	744.019	744.019	744.019	746.602
94.18	965.217	965.217	965.217	965.217	965.217	965.217	965.217	965.217	965.217	965.217	965.217	965.217	965.217	94.08	766.532	766.532	768.987	766.532	766.532	766.532	766.532	766.532	766.532	766.532	766.532	766.532	768.987
94.13	954.637	954.637	954.637	954.637	954.637	954.637	954.637	954.637	954.637	954.637	954.637	954.637	954.637	94.03	766.041	766.041	768.37	766.041	766.041	766.041	766.041	766.041	766.041	766.041	766.041	766.041	768.37
94.08	866.194	866.194	866.194	866.194	866.194	866.194	866.194	866.194	866.194	866.194	866.194	866.194	866.194	93.98	706.278	706.278	708.494	706.278	706.278	706.278	706.278	706.278	706.278	706.278	706.278	706.278	708.494
94.03	818.487	818.487	818.487	818.487	818.487	818.487	818.487	818.487	818.487	818.487	818.487	818.487	818.487	93.93	743.278	743.278	745.38	743.278	743.278	743.278	743.278	743.278	743.278	743.278	743.278	743.278	745.38
93.98	830.744	830.744	830.744	830.744	830.744	830.744	830.744	830.744	830.744	830.744	830.744	830.744	830.744	93.88	780.262	780.262	782.257	780.262	780.262	780.262	780.262	780.262	780.262	780.262	780.262	780.262	782.257
93.93	932.415	932.415	932.415	932.415	932.415	932.415	932.415	932.415	932.415	932.415	932.415	932.415	932.415	93.83	811.938	811.938	813.832	811.938	811.938	811.938	811.938	811.938	811.938	811.938	811.938	811.938	813.832
93.88	869.018	869.018	869.018	869.018	869.018	869.018	869.018	869.018	869.018	869.018	869.018	869.018	869.018	93.78	771.137	771.137	772.93	771.137	771.137	771.137	771.137	771.137	771.137	771.137	771.137	771.137	772.93
93.83	818.636	818.636	818.636	818.636	818.636	818.636	818.636	818.636	818.636	818.636	818.636	818.636	818.636	93.73	693.211	693.211	694.914	693.211	693.211	693.211	693.211	693.211	693.211	693.211	693.211	693.211	694.914
93.78	918.268	918.268	918.268	918.268	918.268	918.268	918.268	918.268	918.268	918.268	918.268	918.268	918.268	93.68	738.412	738.412	740.025	738.412	738.412	738.412	738.412	738.412	738.412	738.412	738.412	738.412	740.025
93.73	884.5	884.5	884.5	884.5	884.5	884.5	884.5	884.5	884.5	884.5	884.5	884.5	884.5	93.63	786.237	786.237	787.764	786.237	786.237	786.237	786.237	786.237	786.237	786.237	786.237	786.237	787.764
93.68	788.924	788.924	788.924	788.924	788.924	788.924	788.924	788.924	788.924	788.924	788.924	788.924	788.924	93.58	795.943	795.943	797.391	795.943	795.943	795.943	795.943	795.943	795.943	795.943	795.943	795.943	797.391
93.63	865.644	865.644	865.644	865.644	865.644	865.644	865.644	865.644	865.644	865.644	865.644	865.644	865.644	93.53	781.578	781.578	782.947	781.578	781.578	781.578	781.578	781.578	781.578	781.578	781.578	781.578	782.947
93.58	824.127	824.127	824.127	824.127	824.127	824.127	824.127	824.127	824.127	824.127	824.127	824.127	824.127	93.48	835.414	835.414	836.711	835.414	835.414	835.414	835.414	835.414	835.414	835.414	835.414	835.414	836.711
93.53	842.587	842.587	842.587	842.587	842.587	842.587	842.587	842.587	842.587	842.587	842.587	842.587	842.587	93.43	796.481	796.481	797.709	796.481	796.481	796.481	796.481	796.481	796.481	796.481	796.481	796.481	797.709
93.48	864.597	864.597	864.597	864.597	864.597	864.597	864.597	864.597	864.597	864.597	864.597	864.597	864.597	93.38	718.206	718.206	719.366	718.206	718.206	718.206	718.206	718.206	718.206	718.206	718.206	718.206	719.366
93.43	787.42	787.42	787.42	787.42	787.42	787.42	787.42	787.42	787.42	787.42	787.42	787.42	787.42	93.33	764.833	764.833	765.931	764.833	764.833	764.833	764.833	764.833	764.833	764.833	764.833	764.833	765.931
93.38	924.976	924.976	924.976	924.976	924.976	924.976	924.976	924.976	924.976	924.976	924.976	924.976	924.976	93.28	751.943	751.943	752.98	751.943	751.943	751.943	751.943	751.943	751.943	751.943	751.943	751.943	752.98
93.33	851.02	851.02	851.02	851.02	851.02	851.02	851.02	851.02	851.02	851.02	851.02	851.02	851.02	93.23	679.079	679.079	680.059	679.079	679.079	679.079	679.079	679.079	679.079	679.079	679.079	679.079	680.059
93.28	819.52	819.52	819.52	819.52	819.52	819.52	819.52	819.52	819.52	819.52	819.52	819.52	819.52	93.18	691.784	691.784	692.711	691.784	691.784	691.784	691.784	691.784	691.784	691.784	691.784	691.784	692.711
93.23	892.328	892.328	892.328	892.328	892.328	892.328	892.328	892.328	892.328	892.328	892.328	892.328	892.328	93.13	748.426	748.426	749.299	748.426	748.426	748.426	748.426	748.426	748.426	748.426	748.426	748.426	749.299
93.18	787.138	787.138	787.138	787.138	787.138	787.138	787.138	787.138	787.138	787.138	787.138	787.138	787.138	93.08	758.215	758.215	759.041	758.215	758.215	758.215	758.215	758.215	758.215	758.215	758.215	758.215	759.041
93.13	826.744	826.744	826.744	826.744	826.744	826.744	826.744	826.744	826.744	826.744	826.744	826.744	826.744	93.03	745.863	745.863	746.642	745.863	745.863	745.863	745.863	745.863	745.863	745.863	745.863	745.863	746.642
93.08	850.85	850.85	850.85	850.85	850.85	850.85	850.85	850.85	850.85	850.85	850.85	850.85	850.85	92.98	712.439	712.439	713.173	712.439	712.439	712.439	712.439	712.439	712.439	712.439	712.439	712.439	713.173
93.03	823.961	823.961	823.961	823.961	823.961	823.961	823.961	823.961	823.961	823.961	823.961	823.961	823.961	92.93	765.796	765.796	766.489	765.796	765.796	765.796	765.796	765.796	765.796	765.796	765.796	765.796	766.489
92.98	785.859	785.859	785.859	785.859	785.859	785.859	785.859	785.859	785.859	785.859	785.859	785.859	785.859	92.88	767.733	767.733	768.385	767.733	767.733	767.733	767.733	767.733	767.733	767.733	767.733	767.733	768.385
92.93	848.328	848.328	848.328	848.328	848.328	848.328	848.328	848.328	848.328	848.328	848.328	848.328	848.328	92.83	832.933	832.933	833.549	832.933	832.933	832.933	832.933	832.933	832.933	832.933	832.933	832.933	833.549
92.88	898.104	898.104	898.104	898.104	898.104	898.104	898.104	898.104	898.104	898.104	898.104	898.104	898.104	92.78	823.011	823.011	823.591	823.011	823.011	823.011	823.011	823.011	823.011	823.011	823.011	823.011	823.591
92.83	887.804	887.804	887.804	887.804	887.804	887.804	887.804	887.804	887.804	887.804	887.804	887.804	887.804	92.73	775.047	775.047	775.592	775.047	775.047	775.047	775.047	775.047	775.047	775.047	775.047	775.047	775.592
92.78	890.009	890.009	890.009	890.009	890.009	890.009	890.009	890.009	890.009	890.009	890.009	890.009	890.009	92.68	812.426	812.426	812.94	812.426	812.426	812.426	812.426	812.426	812.426	812.426	812.426	812.426	812.94
92.73	921.622	921.622	921.622	921.622	921.622	921.622	921.622	921.622	921.622	921.622	921.622	921.622	921.622	92.63	763.555	763.555	764.039	763.555	763.555	763.555	763.555	763.555	763.555	763.555	763.555	763.555	764.039
92.68	883.379	883.379	883.379	883.379	883.379	883.379	883.379	883.379	883.379	883.379	883.379	883.379	883.379	92.58	789.46	789.46	789.915	789.46	789.46	789.46	789.46	789.46	789.46	789.46	789.46	789.46	789.915
92.63	933.011	933.011	933.011	933.011	933.011	933.011	933.011	933.011	933.011	933.011	933.011	933.011	933.011	92.53	866.33	866.33	866.758	866.33	866.33	866.33	866.33	866.33	866.33	866.33	866.33	866.33	866.758
92.58	850.326	850.326	850.326	850.326	850.326	850.326	850.326	850.326	850.326	850.326	850.326	850.326	850.326	92.48	801.192	801.192	801.594	801.192	801.192	801.192	801.192	801.192	801.192	801.192	801.192	801.192	801.594
92.53	961.132	961.132	961.132	961.132	961.132	961.132	961.132	961.132	961.132	961.132	961.132	961.132	961.132	92.43	804.273	804.273	804.651	804.273	804.273	804.273	804.273	804.273	804.273	804.273	804.273	804.273	804.651
92.48	887.329	887.329	887.329	887.329	887.329	887.329	887.329	887.329	887.329	887.329	887.329	887.329	887.329	92.38	832.314	832.314	832.669	832.314	832.314	832.314	832.314	832.314	832.314	832.314	832.314	832.314	832.669
92.43	862.894	862.894	862.894	862.894	862.894	862.894	862.894	862.894	862.894	862.894	862.894	862.894	862.894	92.33	794.747	794.747	795.081	794.747	794.747	794.747	794.747	794.747	794.747	794.747	794.747	794.747	795.081
92.38	904.29	904.29	904.29	904.29	904.29	904.29	904.29	904.29	904.29	904.29	904.29	904.29	904.29	92.28	764.783	764.783	765.097	764.783	764.783	764.783	764.783	764.783	764.783	764.783	764.783	764.783	765.097
92.33	905.624	905.624	905.624	905.624	905.624	905.624	905.624	905.624	905.624	905.624	905.624	905.624	905.624	92.23	770.086	770.086	770.38	770.086	770.086	770.086	770.086	770.086	770.086	770.086	770.086	770.086	770.38
92.28	861.455	861.455	861.455	861.455	861.455	861.455	861.455	861.455	861.455	861.455	861.455	861.455	861.455	92.18	711.068	711.068	711.344	711.068	711.068	711.068	711.068	711.068	711.068	711.068	711.068	711.068	711.344
92.23	905.998	905.998	905.998	905.998	905.998	905.998	905.998	905.998	905.998	905.998	905.998	905.998	905.998	92.13	683.61	683.61	683.869	683.61	683.61	683.61	683.61	683.61	683.61	683.61	683.61	683.61	683.869
92.18	871.435	871.435	871.435	871.435	871.435	871.435	871.435	871.435	871.435	871.435	871.435	871.435	871.435	92.08	699.766	699.766	700.008	699.766	699.766	699.766	699.766	699.766	699.766	699.766	699.766	699.766	700.008
92.13	802.027	802.027	802.027	802.027	802.027	802.027	802.027	802.027	802.027	802.027	802.027	802.027	802.027	92.03	744.776	744.776	745.004	744.776	744.776	744.776	744.776	744.776	744.776	744.776	744.776	744.776	745.004
92.08	876.13	876.13	876.13	876.13	876.13	876.13	876.13	876.13	876.13	876.13	876.13	876.13	876.13	91.98	822.642	822.642	822.855	822.642	822.642	822.642	822.642	822.642	822.642	822.642	822.642	822.642	822.855
92.03	955.304	955.304	955.304	955.304	955.304	955.304	955.304	955.304	955.304	955.304	955.304	955.304	955.304	91.93	783.882	783.882	784.082	783.882	783.882	783.882	783.882	783.882	783.882	783.882	783.882	783.882	784.082
91.98	906.82	906.82	906.82	906.82	906.82	906.82	906.82	906.82	906.82	906.82	906.82	906.82	906.82	91.88	873.323	873.323	873.51	873.323	873.323	873.323	873.323	873.323	873.323	873.323	873.323	873.323	873.51
91.93	860.378	860.378	860.378	860.378	860.378	860.378	860.378	860.378	860.378	860.378	860.378	860.378	860.378	91.83	741.86	741.86	742.035	741.86	741.86	741.86	741.86	741.86	741.86	741.86	741.86	741.86	742.035
91.88	854.61	854.61	854.61	854.61	854.61	854.61	854.61	854.61	854.61	854.61	854.61	854.61	854.61	91.78	725.343	725.343	725.507	725.343	725.343	725.343	725.343	725.343	725.343	725.343	725.343	725.343	725.507
91.83	831.484	831.484	831.484	831.484	831.484	831.484	831.484	831.484	831.484	831.484	831.484	831.484	831.484	91.73	748.666	748.666	748.819	748.666	748.666	748.666	748.666	748.666	748.666	748.666	748.666	748.666	748.819
91.78	837.904	837.904	837.904	837.904	837.904	837.904	837.904	837.904	837.904	837.904	837.904	837.904	837.904	91.68	797.741	797.741	797.884	797.741	797.741	797.741	797.741	797.741	797.741	797.741	797.741	797.741	797.884
91.73	890.946	890.946	890.946	890.946	890.946	890.946	890.946	890.946	890.946	890.946	890.946	890.946	890.946	91.63	745.771	745.771	745.905	745.771	745.771	745.771	745.771	745.771	745.771	745.771	745.771	745.771	745.905
91.68	840.151	840.151	840.151	840.151	840.151	840.151	840.151	840.151	840.151	840.151	840.151	840.151	840.151	91.58	674.005	674.005	674.13	674.005	674.005	674.005	674.005	674.005	674.005	674.005	674.005	674.005	674.13
91.63	744.869	744.869	744.869	744.869	744.869	744.869	744.869	744.869	744.869	744.869	744.869	744.869	744.869	91.53	687.733	687.733	687.85	687.733	687.733	687.733	687.733	687.733	687.733	687.733	687.733	687.733	687.85
91.58	838.789	838.789	838.789	838.789	838.789	838.789	838.789	838.789	838.789	838.789	838.789	838.789	838.789	91.48	705.837	705.837	705.946	705.837	705.837	705.837	705.837	705.837	705.837	705.837	705.837	705.837	705.946
91.53	927.85	927.85	927.85	927.85	927.85	927.85	927.85	927.85	927.85	927.85	927.85	927.85	927.85	91.43	670.698	670.698	670.8	670.698	670.698	670.698	670.698	670.698	670.698	670.698	670.698	670.698	670.8
91.48	915.432	915.432	915.432	915.432	915.432	915.432	915.432	915.432	915.432	915.432	915.432	915.432	915.432	91.38	750.18	750.18	750.275	750.18	750.18	750.18	750.18	750.18	750.18	750.18	750.18	750.18	750.275
91.43	896.858	896.858	896.858	896.858	896.858	896.858	896.858	896.858	896.858	896.858	896.858	896.858	896.858	91.33	800.112	800.112	800.201	800.112	800.112	800.112	800.112	800.112	800.112	800.112	800.112	800.112	800.201
91.38	826.364	826.364	826.364	826.364	826.364	826.364	826.364	826.364	826.364	826.364	826.364	826.364	826.364	91.28	762.382	762.382	762.465	762.382	762.382	762.382	762.382	762.382	762.382	762.382	762.382	762.382	762.465
91.33	919.41	919.41	919.41	919.41	919.41	919.41	919.41	919.41	919.41	919.41	919.41	919.41	919.41	91.23	763.919	763.919	763.996	763.919	763.919	763.919	763.919	763.919	763.919	763.919	763.919	763.919	763.996
91.28	920.673	920.673	920.673	920.673	920.673	920.673	920.673	920.673	920.673	920.673	920.673	920.673	920.673	91.18	797.158	797.158	797.23	797.158	797.158	797.158	797.158	797.158	797.158	797.158	797.158	797.158	797.23
91.23	889.581	889.581	889.581	889.581	889.581	889.581	889.581	889.581	889.581	889.581	889.581	889.581	889.581	91.13	759.081	759.081	759.148	759.081	759.081	759.081	759.081	759.081	759.081	759.081	759.081	759.081	759.148
91.18	853.826	853.826	853.826	853.826	853.826	853.826	853.826	853.826	853.826	853.826	853.826	853.826	853.826	91.08	755.541	755.541	755.604	755.541	755.541	755.541	755.541	755.541	755.541	755.541	755.541	755.541	755.604
91.13	934.359	934.359	934.359	934.359	934.359	934.359	934.359	934.359	934.359	934.359	934.359	934.359	934.359	91.03	750.068	750.068	750.126	750.068	750.068	750.068	750.068	750.068	750.068	750.068	750.068	750.068	750.126
91.08	826.586	826.586	826.586	826.586	826.586	826.586	826.586	826.586	826.586	826.586	826.586	826.586	826.586	90.98	709.783	709.783	709.837	709.783	709.783	709.783	709.783	709.783	709.783	709.783	709.783	709.783	709.837
91.03	961.763	961.763	961.763	961.763	961.763	961.763	961.763	961.763	961.763	961.763	961.763	961.763	961.763	90.93	787.808	787.808	787.858	787.808	787.808	787.808	787.808	787.808	787.808	787.808	787.808	787.808	787.858
90.98	821.87	821.87	821.87	821.87	821.87	821.87	821.87	821.87	821.87	821.87	821.87	821.87	821.87	90.88	724.964	724.964	725.011	724.964	724.964	724.964	724.964	724.964	724.964	724.964	724.964	724.964	725.011
90.93	849.219	849.219	849.219	849.219	849.219	849.219	849.219	849.219	849.219	849.219	849.219	849.219	849.219	90.83	725.108	725.108	725.152	725.108	725.108	725.108	725.108	725.108	725.108	725.108	725.108	725.108	725.152
90.88	833.313	833.313	833.313	833.313	833.313	833.313	833.313	833.313	833.313	833.313	833.313	833.313	833.313	90.78	712.71	712.71	712.75	712.71	712.71	712.71	712.71	712.71	712.71	712.71	712.71	712.71	712.75
90.83	858.069	858.069	858.069	858.069	858.069	858.069	858.069	858.069	858.069	858.069	858.069	858.069	858.069	90.73	574.886	574.886	574.924	574.886	574.886	574.886	574.886	574.886	574.886	574.886	574.886	574.886	574.924
90.78	798.287	798.287	798.287	798.287	798.287	798.287	798.287	798.287	798.287	798.287	798.287	798.287	798.287	90.68	593.196	593.196	593.231	593.196	593.196	593.196	593.196	593.196	593.196	593.196	593.196	593.196	593.231
90.73	886.987	886.987	886.987	886.987	886.987	886.987	886.987	886.987	886.987	886.987	886.987	886.987	886.987	90.63	661.132	661.132	661.165	661.132	661.132	661.132	661.132	661.132	661.132	661.132	661.132	661.132	661.165
90.68	861.964	861.964	861.964	861.964	861.964	861.964	861.964	861.964	861.964	861.964	861.964	861.964	861.964	90.58	837.738	837.738	837.768	837.738	837.738	837.738	837.738	837.738	837.738	837.738	837.738	837.738	837.768
90.63	878.13	878.13	878.13	878.13	878.13	878.13	878.13	878.13	878.13	878.13	878.13	878.13	878.13	90.53	728.632	728.632	728.66	728.632	728.632	728.632	728.632	728.632	728.632	728.632	728.632	728.632	728.66
90.58	898.234	898.234	898.234	898.234	898.234	898.234	898.234	898.234	898.234	898.234	898.234	898.234	898.234	90.48	684.123	684.123	684.149	684.123	684.123	684.123	684.123	684.123	684.123	684.123	684.123	684.123	684.149
90.53	855.078	855.078	855.078	855.078	855.078	855.078	855.078	855.078	855.078	855.078	855.078	855.078	855.078	90.43	736.141	736.141	736.165	736.141	736.141	736.141	736.141	736.141	736.141	736.141	736.141	736.141	736.165
90.48	811.935	811.935	811.935	811.935	811.935	811.935	811.935	811.935	811.935	811.935	811.935	811.935	811.935	90.38	753.497	753.497	753.519	753.497	753.497	753.497	753.497	753.497	753.497	753.497	753.497	753.497	753.519
90.43	837.516	837.516	837.516	837.516	837.516	837.516	837.516	837.516	837.516	837.516	837.516	837.516	837.516	90.33	743.265	743.265	743.286	743.265	743.265	743.265	743.265	743.265	743.265	743.265	743.265	743.265	743.286
90.38	923.545	923.545	923.545	923.545	923.545	923.545	923.545	923.545	923.545	923.545	923.545	923.545	923.545	90.28	904.017	904.017	904.036	904.017	904.017	904.017	904.017	904.017	904.017	904.017	904.017	904.017	904.036
90.33	896.418	896.418	896.418	896.418	896.418	896.418	896.418	896.418	896.418	896.418	896.418	896.418	896.418	90.23	723.364	723.364	723.382	723.364	723.364	723.364	723.364	723.364	723.364	723.364	723.364	723.364	723.382
90.28	929.664	929.664	929.664	929.664	929.664	929.664	929.664	929.664	929.664	929.664	929.664	929.664	929.664	90.18	770.711	770.711	770.727	770.711	770.711	770.711	770.711	770.711	770.711	770.711	770.711	770.711	770.727
90.23	783.822	783.822	783.822	783.822	783.822	783.822	783.822	783.822	783.822	783.822	783.822	783.822	783.822	90.13	748.012	748.012	748.027	748.012	748.012	748.012	748.012	748.012	748.012	748.012	748.012	748.012	748.027
90.18	837.91	837.91	837.91	837.91	837.91	837.91	837.91	837.91	837.91	837.91	837.91	837.91	837.91	90.08	739.171	739.171	739.185	739.171	739.171	739.171	739.171	739.171	739.171	739.171	739.171	739.171	739.185
90.13	901.937	901.937	901.937	901.937	901.937	901.937	901.937	901.937	901.937	901.937	901.937	901.937	901.937	90.03	710.766	710.766	710.779	710.766	710.766	710.766	710.766	710.766	710.766	710.766	710.766	710.766	710.779
90.08	837.998	837.998	837.998	837.998	837.998	837.998	837.998	837.998	837.998	837.998	837.998	837.998	837.998	89.98	693.396	693.396	693.408	693.396	693.396	693.396	693.396	693.396	693.396	693.396	693.396	693.396	693.408
90.03	767.595	767.595	767.595	767.595	767.595	767.595	767.595	767.595	767.595	767.595	767.595	767.595	767.595	89.93	793.828	793.828	793.839	793.828	793.828	793.828	793.828	793.828	793.828	793.828	793.828	793.828	793.839
89.98	837.022	837.022	837.022	837.022	837.022	837.022	837.022	837.022	837.022	837.022	837.022	837.022	837.022	89.88	773.67	773.67	773.68	773.67	773.67	773.67	773.67	773.67	773.67	773.67	773.67	773.67	773.68
89.93	801.04	801.04	801.04	801.04	801.04	801.04	801.04	801.04	801.04	801.04	801.04	801.04	801.04	89.83	758.447	758.447	758.457	758.447	758.447	758.447	758.447	758.447	758.447	758.447	758.447	758.447	758.457
89.88	822.291	822.291	822.291	822.291	822.291	822.291	822.291	822.291	822.291	822.291	822.291	822.291	822.291	89.78	800.398	800.398	800.407	800.398	800.398	800.398	800.398	800.398	800.398	800.398	800.398	800.398	800.407
															20182.9	20182.9	20182.9	20182.9	20182.9	20182.9	20183.1	20182.9	20182.9	20183.1
															20261.4	20261.4	20261.4	20261.4	20261.4	20261.4	20261.6	20261.4	20261.4	20261.6
															20396	20396	20396	20396	20396	20396	20396.1	20396	20396	20396.1
															20402	20402	20402	20402	20402	20402	20402.1	20402	20402	20402.1
															20431.1	20431.1	20431.1	20431.1	20431.1	20431.1	20431.2	20431.1	20431.1	20431.2
															20457.3	20457.3	20457.3	20457.3	20457.3	20457.3	20457.4	20457.3	20457.3	20457.4
															20231.5	20231.5	20231.5	20231.5	20231.5	20231.5	20231.6	20231.5	20231.5	20231.6
															20314.6	20314.6	20314.6	20314.6	20314.6	20314.6	20314.6	20314.6	20314.6	20314.6
															20226.9	20226.9	20226.9	20226.9	20226.9	20226.9	20226.9	20226.9	20226.9	20226.9
															19996.4	19996.4	19996.4	19996.4	19996.4	19996.4	19996.4	19996.4	19996.4	19996.4

## Sheet: Fig. 2c
Co 2p XPS results of Co@Si SACs prepared by different annealling temperatures.
25℃									500℃					700℃
X Axis	Y Axis	Y Axis	Y Axis	Y Axis	Y Axis	Y Axis	Y Axis	Y Axis	X Axis	Y Axis	Y Axis	Y Axis	Y Axis	X Axis	Y Axis	Y Axis	Y Axis	Y Axis	Y Axis	Y Axis	Y Axis	Y Axis	Y Axis	Y Axis
Binding Energy (eV)	Intensity	Intensity (Fit.)	Intensity	Intensity	Intensity	Intensity	Intensity	Intensity	Binding Energy (eV)	Intensity	Intensity (Fit.)	Intensity	Intensity	Binding Energy (eV)	Intensity	Intensity (Fit.)	Intensity	Intensity	Intensity	Intensity	Intensity (Fit.)	Intensity	Intensity	Intensity
814.78	17523.8	17523.8	17523.8	17523.8	17523.8	17523.8	17523.8	17523.8	815.08	16089.3	16089.3	16089.3	16089.3	814.88	20032.1	20032.1	20032.1	20032.1	20032.1	20032.1	20032.1	20032.1	20032.1	20032.1
814.68	17498.2	17498.2	17498.2	17498.2	17498.2	17498.2	17498.2	17498.2	814.98	15916.5	16091.4	16091.4	16091.4	814.78	20003.7	20003.7	20003.7	20003.7	20003.7	20003.7	20003.7	20003.7	20003.7	20003.7
814.58	17716.2	17716.2	17716.2	17716.2	17716.2	17716.2	17716.2	17716.2	814.88	15958	16093.1	16093.1	16093.1	814.68	20192.3	20192.3	20192.3	20192.3	20192.3	20192.3	20192.3	20192.3	20192.3	20192.3
814.48	17653.3	17653.3	17653.3	17653.3	17653.3	17653.3	17653.3	17653.3	814.78	16111.6	16093.3	16093.3	16093.3	814.58	19993.4	19993.4	19993.4	19993.4	19993.4	19993.4	19993.4	19993.4	19993.4	19993.4
814.38	17698.4	17698.4	17698.4	17698.4	17698.4	17698.4	17698.4	17698.4	814.68	16160.9	16094.1	16094.1	16094.1	814.48	19899.6	19899.6	19899.6	19899.6	19899.6	19899.6	19899.6	19899.6	19899.6	19899.6
814.28	17644.6	17644.6	17644.6	17644.6	17644.6	17644.6	17644.6	17644.6	814.58	16139.8	16094.6	16094.6	16094.6	814.38	19931.2	19931.2	19931.2	19931.2	19931.2	19931.2	19931.2	19931.2	19931.2	19931.2
814.18	17489.8	17489.8	17489.8	17489.8	17489.8	17489.8	17489.8	17489.8	814.48	16032	16095.4	16095.4	16095.4	814.28	20108.1	20108.1	20108.1	20108.1	20108.1	20108.1	20108.1	20108.1	20108.1	20108.1
814.08	17591	17591	17591	17591	17591	17591	17591	17591	814.38	16136.1	16095.9	16095.9	16095.9	814.18	20080.5	20080.5	20080.5	20080.5	20080.5	20080.5	20080.5	20080.5	20080.5	20080.5
813.98	17603.8	17603.8	17603.8	17603.8	17603.8	17603.8	17603.8	17603.8	814.28	16219.7	16097.4	16097.4	16097.4	814.08	20106.2	20106.2	20106.2	20106.2	20106.2	20106.2	20106.2	20106.2	20106.2	20106.2
813.88	17546.3	17546.3	17546.3	17546.3	17546.3	17546.3	17546.3	17546.3	814.18	16128.8	16097.8	16097.8	16097.8	813.98	20058.1	20058.1	20058.1	20058.1	20058.1	20058.1	20058.1	20058.1	20058.1	20058.1
813.78	17463.6	17517.6	17517.6	17517.6	17517.6	17517.6	17517.6	17517.6	814.08	15929.2	16099.8	16099.8	16099.8	813.88	19965.5	19965.5	19965.5	19965.5	19965.5	19965.5	19965.5	19965.5	19965.5	19965.5
813.68	17541	17517.8	17517.8	17517.8	17517.8	17517.8	17517.8	17517.8	813.98	16009.5	16100.9	16100.9	16100.9	813.78	19944.1	19944.1	19944.1	19944.1	19944.1	19944.1	19944.1	19944.1	19944.1	19944.1
813.58	17548.1	17518.2	17518.2	17518.2	17518.2	17518.2	17518.2	17518.2	813.88	16141.1	16101.4	16101.4	16101.4	813.68	20082.4	20082.4	20082.4	20082.4	20082.4	20082.4	20082.4	20082.4	20082.4	20082.4
813.48	17595.5	17519	17519	17519	17519	17519	17519	17519	813.78	15983.6	16102.9	16102.9	16102.9	813.58	20041.8	20041.9	20041.8	20041.8	20041.8	20041.8	20041.8	20041.8	20041.8	20041.9
813.38	17391.1	17520.5	17520.5	17520.5	17520.5	17520.5	17520.5	17520.5	813.68	16203.7	16104.1	16104.1	16104.1	813.48	20293.4	20293.5	20293.4	20293.4	20293.4	20293.4	20293.4	20293.4	20293.4	20293.5
813.28	17489.3	17520.8	17520.8	17520.8	17520.8	17520.8	17520.8	17520.8	813.58	16217.6	16105.4	16105.4	16105.4	813.38	20133.3	20133.4	20133.3	20133.3	20133.3	20133.3	20133.3	20133.3	20133.3	20133.4
813.18	17638.8	17522.1	17522.1	17522.1	17522.1	17522.1	17522.1	17522.1	813.48	15877.4	16108.2	16108.2	16108.2	813.28	20112.2	20112.3	20112.2	20112.2	20112.2	20112.2	20112.2	20112.2	20112.2	20112.3
813.08	17552.3	17522.5	17522.5	17522.5	17522.5	17522.5	17522.5	17522.5	813.38	16044.6	16109	16109	16109	813.18	20017.6	20017.7	20017.6	20017.6	20017.6	20017.6	20017.6	20017.6	20017.6	20017.7
812.98	17573.2	17523	17523	17523	17523	17523	17523	17523	813.28	16328.5	16111.7	16111.7	16111.7	813.08	20102.3	20102.4	20102.3	20102.3	20102.3	20102.3	20102.3	20102.3	20102.3	20102.4
812.88	17507.7	17523.2	17523.2	17523.2	17523.2	17523.2	17523.2	17523.2	813.18	16004.2	16113	16113	16113	812.98	20179.4	20179.5	20179.4	20179.4	20179.4	20179.4	20179.4	20179.4	20179.4	20179.5
812.78	17588.3	17523.9	17523.9	17523.9	17523.9	17523.9	17523.9	17523.9	813.08	15985.4	16114.5	16114.5	16114.5	812.88	20072.4	20072.6	20072.4	20072.4	20072.4	20072.4	20072.4	20072.4	20072.4	20072.6
812.68	17320.3	17526.3	17526.3	17526.3	17526.3	17526.3	17526.3	17526.3	812.98	16197	16115.5	16115.5	16115.5	812.78	19992.6	19992.8	19992.6	19992.6	19992.6	19992.6	19992.6	19992.6	19992.6	19992.8
812.58	17613.1	17527.2	17527.2	17527.2	17527.2	17527.2	17527.2	17527.2	812.88	15906.9	16118.1	16118.1	16118.1	812.68	19869.2	19869.4	19869.2	19869.2	19869.2	19869.2	19869.2	19869.2	19869.2	19869.4
812.48	17626	17528.3	17528.3	17528.3	17528.3	17528.3	17528.3	17528.3	812.78	15785.1	16122.2	16122.2	16122.2	812.58	20136.4	20136.6	20136.4	20136.4	20136.4	20136.4	20136.4	20136.4	20136.4	20136.6
812.38	17731.2	17530.6	17530.6	17530.6	17530.6	17530.6	17530.6	17530.6	812.68	15776	16126.4	16126.4	16126.4	812.48	19983.3	19983.6	19983.3	19983.3	19983.3	19983.3	19983.3	19983.3	19983.3	19983.6
812.28	17544.3	17530.7	17530.7	17530.7	17530.7	17530.7	17530.7	17530.7	812.58	15914.4	16129	16129	16129	812.38	20027.9	20028.2	20027.9	20027.9	20027.9	20027.9	20027.9	20027.9	20027.9	20028.2
812.18	17416.9	17532	17532	17532	17532	17532	17532	17532	812.48	16132.7	16129.1	16129.1	16129.1	812.28	20053.6	20054	20053.6	20053.6	20053.6	20053.6	20053.6	20053.6	20053.6	20054
812.08	17545.8	17532.2	17532.2	17532.2	17532.2	17532.2	17532.2	17532.2	812.38	15993.1	16130.8	16130.8	16130.8	812.18	19923.9	19924.3	19923.9	19923.9	19923.9	19923.9	19923.9	19923.9	19923.9	19924.3
811.98	17769.8	17534.8	17534.8	17534.8	17534.8	17534.8	17534.8	17534.8	812.28	16243	16132.1	16132.1	16132.1	812.08	19946.5	19947	19946.5	19946.5	19946.5	19946.5	19946.5	19946.5	19946.5	19947
811.88	17540.7	17534.9	17534.9	17534.9	17534.9	17534.9	17534.9	17534.9	812.18	16212.3	16133.1	16133.1	16133.1	811.98	20203.6	20204.2	20203.6	20203.6	20203.6	20203.6	20203.6	20203.6	20203.6	20204.2
811.78	17556.7	17535.1	17535.1	17535.1	17535.1	17535.1	17535.1	17535.1	812.08	16202.2	16133.9	16133.9	16133.9	811.88	20124.9	20125.6	20124.9	20124.9	20124.9	20124.9	20124.9	20124.9	20124.9	20125.6
811.68	17540.9	17535.2	17535.2	17535.2	17535.2	17535.2	17535.2	17535.2	811.98	16179.4	16134.4	16134.4	16134.4	811.78	20093.7	20094.5	20093.7	20093.7	20093.7	20093.7	20093.7	20093.7	20093.7	20094.5
811.58	17476.7	17535.8	17535.8	17535.8	17535.8	17535.8	17535.8	17535.8	811.88	16018.4	16135.9	16135.9	16135.9	811.68	19968.7	19969.6	19968.7	19968.7	19968.7	19968.7	19968.7	19968.7	19968.7	19969.6
811.48	17655	17537.2	17537.2	17537.2	17537.2	17537.2	17537.2	17537.2	811.78	15853.5	16139.3	16139.3	16139.3	811.58	19954.4	19955.4	19954.4	19954.4	19954.4	19954.4	19954.4	19954.4	19954.4	19955.4
811.38	17550.5	17537.3	17537.3	17537.3	17537.3	17537.3	17537.3	17537.3	811.68	16101.9	16139.8	16139.8	16139.8	811.48	19814.5	19815.6	19814.5	19814.5	19814.5	19814.5	19814.5	19814.5	19814.5	19815.6
811.28	17631.2	17538.4	17538.4	17538.4	17538.4	17538.4	17538.4	17538.4	811.58	16142.4	16139.8	16139.8	16139.8	811.38	19871.2	19872.5	19871.2	19871.2	19871.2	19871.2	19871.2	19871.2	19871.2	19872.5
811.18	17636.9	17539.5	17539.5	17539.5	17539.5	17539.5	17539.5	17539.5	811.48	16117.5	16140.1	16140.1	16140.1	811.28	20089.7	20091.2	20089.7	20089.7	20089.7	20089.7	20089.7	20089.7	20089.7	20091.2
811.08	17562.8	17539.7	17539.7	17539.7	17539.7	17539.7	17539.7	17539.7	811.38	15934.6	16142.6	16142.6	16142.6	811.18	20173.8	20175.5	20173.8	20173.8	20173.8	20173.8	20173.8	20173.8	20173.8	20175.5
810.98	17636.6	17540.8	17540.8	17540.8	17540.8	17540.8	17540.8	17540.8	811.28	16056.2	16143.7	16143.7	16143.7	811.08	20101.9	20103.8	20101.9	20101.9	20101.9	20101.9	20101.9	20101.9	20101.9	20103.8
810.88	17557.8	17541	17541	17541	17541	17541	17541	17541	811.18	16263.4	16145.1	16145.1	16145.1	810.98	20035.3	20037.5	20035.3	20035.3	20035.3	20035.3	20035.3	20035.3	20035.3	20037.5
810.78	17519.9	17541.2	17541.2	17541.2	17541.2	17541.2	17541.2	17541.2	811.08	16083.6	16145.9	16145.9	16145.9	810.88	20251.3	20253.8	20251.3	20251.3	20251.3	20251.3	20251.3	20251.3	20251.3	20253.8
810.68	17562.6	17541.5	17541.5	17541.5	17541.5	17541.5	17541.5	17541.5	810.98	15903	16148.9	16148.9	16148.9	810.78	19962.5	19965.3	19962.5	19962.5	19962.5	19962.5	19962.5	19962.5	19962.5	19965.3
810.58	17563.3	17541.7	17541.7	17541.7	17541.7	17541.7	17541.7	17541.7	810.88	16328.7	16151	16151	16151	810.68	20248.4	20251.5	20248.4	20248.4	20248.4	20248.4	20248.4	20248.4	20248.4	20251.5
810.48	17605.5	17542.4	17542.4	17542.4	17542.4	17542.4	17542.4	17542.4	810.78	16222.8	16151.9	16151.9	16151.9	810.58	20327	20330.5	20327	20327	20327	20327	20327	20327	20327	20330.5
810.38	17551.4	17542.5	17542.5	17542.5	17542.5	17542.5	17542.5	17542.5	810.68	16079.9	16152.8	16152.8	16152.8	810.48	20146.8	20150.8	20146.8	20146.8	20146.8	20146.8	20146.8	20146.8	20146.8	20150.8
810.28	17729.5	17544.6	17544.6	17544.6	17544.6	17544.6	17544.6	17544.6	810.58	16242	16153.8	16153.8	16153.8	810.38	20277.7	20151.4	20147	20147	20147	20147	20147	20147	20147	20151.4
810.18	17641.3	17545.7	17545.7	17545.7	17545.7	17545.7	17545.7	17545.7	810.48	15905.3	16156.9	16156.9	16156.9	810.28	20108.9	20152.1	20147.1	20147.1	20147.1	20147.1	20147.1	20147.1	20147.1	20152.1
810.08	17644.1	17546.8	17546.8	17546.8	17546.8	17546.8	17546.8	17546.8	810.38	15826.8	16160.9	16160.9	16160.9	810.18	20190	20152.9	20147.3	20147.3	20147.3	20147.3	20147.3	20147.3	20147.3	20152.9
809.98	17548.2	17546.8	17546.8	17546.8	17546.8	17546.8	17546.8	17546.8	810.28	16036	16162.5	16162.5	16162.5	810.08	19958.3	20153.7	20147.4	20147.4	20147.4	20147.4	20147.4	20147.4	20147.4	20153.7
809.88	17404	17548.4	17548.4	17548.4	17548.4	17548.4	17548.4	17548.4	810.18	15893.3	16165.8	16165.8	16165.8	809.98	20130.7	20154.6	20147.6	20147.6	20147.6	20147.6	20147.6	20147.6	20147.6	20154.6
809.78	17575.1	17548.7	17548.7	17548.7	17548.7	17548.7	17548.7	17548.7	810.08	16147.8	16166	16166	16166	809.88	19942.2	20155.6	20147.7	20147.7	20147.7	20147.7	20147.7	20147.7	20147.7	20155.6
809.68	17581.3	17549	17549	17549	17549	17549	17549	17549	809.98	16154	16166.2	16166.2	16166.2	809.78	20284.5	20156.7	20147.9	20147.9	20147.9	20147.9	20147.9	20147.9	20147.9	20156.7
809.58	17494.5	17549.7	17549.7	17549.7	17549.7	17549.7	17549.7	17549.7	809.88	16216.5	16166.8	16166.8	16166.8	809.68	20052.7	20157.8	20148	20148	20148	20148	20148	20148	20148	20157.8
809.48	17520.8	17550	17550	17550	17550	17550	17550	17550	809.78	16269.3	16168	16168	16168	809.58	20063.4	20159	20148.2	20148.2	20148.2	20148.2	20148.2	20148.2	20148.2	20159
809.38	17583.2	17550.4	17550.4	17550.4	17550.4	17550.4	17550.4	17550.4	809.68	15852.9	16171.9	16171.9	16171.9	809.48	19977.5	20160.4	20148.3	20148.3	20148.3	20148.3	20148.3	20148.3	20148.3	20160.4
809.28	17613.1	17551.1	17551.1	17551.1	17551.1	17551.1	17551.1	17551.1	809.58	16072.3	16173.1	16173.1	16173.1	809.38	19972.5	20161.9	20148.5	20148.5	20148.5	20148.5	20148.5	20148.5	20148.5	20161.9
809.18	17565.4	17551.2	17551.2	17551.2	17551.2	17551.2	17551.2	17551.2	809.48	16148.5	16173.4	16173.4	16173.4	809.28	20102.1	20163.5	20148.6	20148.6	20148.6	20148.6	20148.6	20148.6	20148.6	20163.5
809.08	17476.1	17552.1	17552.1	17552.1	17552.1	17552.1	17552.1	17552.1	809.38	16161.2	16173.5	16173.5	16173.5	809.18	19971.6	20165.2	20148.8	20148.8	20148.8	20148.8	20148.8	20148.8	20148.8	20165.2
808.98	17430.2	17553.5	17553.5	17553.5	17553.5	17553.5	17553.5	17553.5	809.28	16534.4	16177.9	16177.9	16177.9	809.08	19917.2	20167	20148.9	20148.9	20148.9	20148.9	20148.9	20148.9	20148.9	20167
808.88	17863	17556.9	17556.9	17556.9	17556.9	17556.9	17556.9	17556.9	809.18	16340.8	16179.8	16179.8	16179.8	808.98	20026.8	20169.1	20149.1	20149.1	20149.1	20149.1	20149.1	20149.1	20149.1	20169.1
808.78	17517.4	17557.3	17557.3	17557.3	17557.3	17557.4	17557.3	17557.4	809.08	16026.9	16181.7	16181.7	16181.7	808.88	20057.9	20171.2	20149.2	20149.2	20149.2	20149.2	20149.2	20149.2	20149.2	20171.2
808.68	17825.4	17560.3	17560.3	17560.3	17560.3	17560.3	17560.3	17560.3	808.98	16160.5	16182	16182	16182	808.78	20069.9	20173.6	20149.4	20149.4	20149.4	20149.4	20149.4	20149.4	20149.4	20173.6
808.58	17624.6	17561	17561	17561	17561	17561	17561	17561	808.88	16073.7	16183.3	16183.3	16183.3	808.68	20146.4	20176	20149.5	20149.5	20149.5	20149.5	20149.5	20149.5	20149.5	20176
808.48	17521.8	17561.5	17561.5	17561.5	17561.5	17561.5	17561.5	17561.5	808.78	16085	16184.5	16184.5	16184.5	808.58	19975.5	20178.7	20149.7	20149.7	20149.7	20149.7	20149.7	20149.7	20149.7	20178.7
808.38	17625.2	17562.2	17562.2	17562.2	17562.2	17562.2	17562.2	17562.2	808.68	16026.2	16186.4	16186.4	16186.4	808.48	19986.2	20181.6	20149.8	20149.8	20149.8	20149.8	20149.8	20149.8	20149.8	20181.6
808.28	17477.5	17563.2	17563.2	17563.2	17563.2	17563.2	17563.2	17563.2	808.58	16216	16186.8	16186.8	16186.8	808.38	20182.1	20184.7	20150	20150	20150	20150	20150	20150	20150	20184.7
808.18	17604.3	17563.6	17563.6	17563.6	17563.6	17563.6	17563.6	17563.6	808.48	16023.9	16188.8	16188.8	16188.8	808.28	20134.3	20188	20150.1	20150.1	20150.1	20150.1	20150.1	20150.1	20150.1	20188
808.08	17626.3	17564.3	17564.3	17564.3	17564.3	17564.3	17564.3	17564.3	808.38	15969.3	16191.5	16191.5	16191.5	808.18	20129.4	20191.5	20150.3	20150.3	20150.3	20150.3	20150.3	20150.3	20150.3	20191.5
807.98	17715.6	17566	17566	17566	17566	17566	17566	17566	808.28	16396.3	16193.9	16193.9	16193.9	808.08	20193	20195.3	20150.4	20150.4	20150.4	20150.4	20150.4	20150.4	20150.4	20195.3
807.88	17758.1	17568.1	17568.1	17568.1	17568.1	17568.2	17568.1	17568.2	808.18	16249.8	16194.6	16194.6	16194.6	807.98	20192.8	20199.3	20150.6	20150.6	20150.6	20150.6	20150.6	20150.6	20150.6	20199.3
807.78	17773.9	17570.4	17570.4	17570.4	17570.4	17570.5	17570.4	17570.5	808.08	16094.3	16195.9	16195.9	16195.9	807.88	20344.2	20203.6	20150.7	20150.7	20150.7	20150.7	20150.7	20150.8	20150.7	20203.6
807.68	17795.1	17572.9	17572.9	17572.9	17572.9	17573	17572.9	17573	807.98	15956.9	16198.8	16198.8	16198.8	807.78	20307.9	20208	20150.9	20150.9	20150.9	20150.9	20150.9	20150.9	20150.9	20208
807.58	17744.1	17574.8	17574.8	17574.8	17574.8	17574.9	17574.8	17574.9	807.88	16154.6	16199.3	16199.3	16199.3	807.68	20307	20212.8	20151.1	20151.1	20151.1	20151.1	20151.1	20151.1	20151.1	20212.8
807.48	17899.6	17578.4	17578.4	17578.4	17578.4	17578.5	17578.4	17578.5	807.78	15896	16203.1	16203.1	16203.1	807.58	20285	20217.8	20151.2	20151.2	20151.2	20151.2	20151.2	20151.2	20151.2	20217.8
807.38	17667.4	17579.4	17579.4	17579.4	17579.4	17579.6	17579.4	17579.6	807.68	16062.4	16204.8	16204.8	16204.8	807.48	20228.3	20223.1	20151.4	20151.4	20151.4	20151.4	20151.4	20151.4	20151.4	20223.1
807.28	17829.7	17582.2	17582.2	17582.2	17582.2	17582.4	17582.2	17582.4	807.58	16350.8	16206.5	16206.5	16206.5	807.38	20190.7	20228.6	20151.5	20151.5	20151.5	20151.5	20151.5	20151.5	20151.5	20228.6
807.18	17781.1	17584.4	17584.4	17584.4	17584.4	17584.6	17584.4	17584.6	807.48	16419.5	16209.1	16209.1	16209.1	807.28	20046.4	20234.4	20151.7	20151.7	20151.7	20151.7	20151.7	20151.7	20151.7	20234.4
807.08	17637.5	17585	17585	17585	17585	17585.3	17585	17585.3	807.38	15950.7	16212.3	16212.3	16212.3	807.18	20194.4	20240.5	20151.8	20151.8	20151.8	20151.8	20151.8	20151.8	20151.8	20240.5
806.98	17757.3	17586.9	17586.9	17586.9	17586.9	17587.3	17586.9	17587.3	807.28	16348	16213.9	16213.9	16213.9	807.08	20368.6	20246.8	20152	20152	20152	20152	20152	20152	20152	20246.8
806.88	17709	17588.2	17588.2	17588.2	17588.3	17588.7	17588.2	17588.7	807.18	16122.2	16215	16215	16215	806.98	20286.1	20253.4	20152.1	20152.1	20152.1	20152.1	20152.1	20152.2	20152.1	20253.4
806.78	17857.6	17591.2	17591.2	17591.2	17591.2	17591.8	17591.2	17591.8	807.08	16130.1	16216.1	16216.1	16216.1	806.88	20086.8	20260.2	20152.3	20152.3	20152.3	20152.3	20152.3	20152.3	20152.3	20260.2
806.68	17618	17591.5	17591.5	17591.5	17591.5	17592.2	17591.5	17592.2	806.98	16312.5	16217.2	16217.2	16217.2	806.78	19956	20267.2	20152.4	20152.4	20152.4	20152.4	20152.4	20152.5	20152.4	20267.3
806.58	17671.7	17592.4	17592.4	17592.4	17592.4	17593.3	17592.4	17593.3	806.88	16288	16218.1	16218.1	16218.1	806.68	20009.7	20274.5	20152.6	20152.6	20152.6	20152.6	20152.6	20152.6	20152.6	20274.6
806.48	17730.6	17594	17594	17594	17594	17595	17594	17595	806.78	16244.5	16218.4	16218.4	16218.4	806.58	20334.2	20282	20152.7	20152.7	20152.7	20152.7	20152.7	20152.8	20152.7	20282
806.38	17696.5	17595.1	17595.1	17595.1	17595.1	17596.3	17595.1	17596.3	806.68	16028.5	16220.7	16220.7	16220.7	806.48	20341.8	20289.6	20152.9	20152.9	20152.9	20152.9	20152.9	20153	20152.9	20289.7
806.28	17506.4	17596.1	17596.1	17596.1	17596.1	17597.6	17596.1	17597.6	806.58	16109.1	16222.1	16222.1	16222.1	806.38	20171	20297.4	20153	20153	20153	20153	20153	20153.2	20153	20297.5
806.18	17631.7	17596.5	17596.5	17596.5	17596.5	17598.2	17596.5	17598.2	806.48	16013.5	16224.7	16224.7	16224.7	806.28	20251.8	20305.3	20153.2	20153.2	20153.2	20153.2	20153.2	20153.3	20153.2	20305.5
806.08	17802	17598.8	17598.8	17598.8	17598.8	17600.9	17598.8	17600.9	806.38	16128.6	16225.8	16225.8	16225.8	806.18	20205.9	20313.4	20153.3	20153.3	20153.3	20153.3	20153.3	20153.5	20153.3	20313.5
805.98	17637	17599.2	17599.2	17599.2	17599.2	17601.7	17599.2	17601.7	806.28	16037	16228.2	16228.2	16228.2	806.08	20256.2	20321.5	20153.5	20153.5	20153.5	20153.5	20153.5	20153.7	20153.5	20321.7
805.88	17610.7	17599.3	17599.3	17599.3	17599.4	17602.2	17599.3	17602.2	806.18	16108.6	16229.6	16229.6	16229.6	805.98	20312.4	20329.6	20153.6	20153.6	20153.6	20153.6	20153.6	20153.9	20153.6	20329.9
805.78	17750.1	17601	17601	17601	17601	17604.4	17601	17604.4	806.08	16132	16230.8	16230.8	16230.8	805.88	20455.9	20337.8	20153.8	20153.8	20153.8	20153.8	20153.8	20154.1	20153.8	20338.1
805.68	17596.4	17601.1	17601.1	17601.1	17601.1	17605.1	17601.1	17605.1	805.98	16093.8	16232.5	16232.5	16232.5	805.78	20228.9	20345.9	20153.9	20153.9	20153.9	20153.9	20153.9	20154.3	20153.9	20346.3
805.58	17810.3	17603.4	17603.4	17603.4	17603.4	17608.1	17603.4	17608.1	805.88	16187.3	16233.1	16233.1	16233.1	805.68	20305.4	20353.9	20154.1	20154.1	20154.1	20154.1	20154.1	20154.6	20154.1	20354.4
805.48	17856.6	17606.2	17606.2	17606.2	17606.2	17611.6	17606.2	17611.7	805.78	16139	16234.2	16234.2	16234.2	805.58	20092.3	20361.8	20154.2	20154.2	20154.2	20154.2	20154.2	20154.8	20154.2	20362.4
805.38	17669	17606.9	17606.9	17606.9	17607	17613.2	17606.9	17613.3	805.68	16321.3	16235.3	16235.3	16235.3	805.48	20461.2	20369.6	20154.4	20154.4	20154.4	20154.4	20154.4	20155.1	20154.4	20370.2
805.28	17873.8	17609.9	17609.9	17609.9	17609.9	17617.2	17609.9	17617.2	805.58	16049.1	16237.5	16237.5	16237.5	805.38	20303.4	20377.1	20154.5	20154.5	20154.5	20154.5	20154.5	20155.3	20154.5	20377.9
805.18	17818.3	17612.2	17612.2	17612.2	17612.3	17620.6	17612.2	17620.7	805.48	16000.5	16240.5	16240.5	16240.5	805.28	20252.4	20384.4	20154.7	20154.7	20154.7	20154.7	20154.7	20155.6	20154.7	20385.3
805.08	17818.6	17614.5	17614.5	17614.5	17614.6	17624.1	17614.5	17624.3	805.38	16091.4	16242.3	16242.3	16242.3	805.18	20223.9	20391.4	20154.8	20154.8	20154.8	20154.8	20154.8	20155.9	20154.8	20392.5
804.98	17500.9	17615.8	17615.8	17615.8	17615.9	17626.8	17615.8	17627	805.28	16206	16242.7	16242.7	16242.7	805.08	20228.9	20398	20155	20155	20155	20155	20155	20156.3	20155	20399.3
804.88	17717.4	17616.9	17616.9	17616.9	17617.1	17629.5	17616.9	17629.7	805.18	16109.6	16244.4	16244.4	16244.4	804.98	20344.4	20404.2	20155.2	20155.2	20155.2	20155.2	20155.2	20156.7	20155.2	20405.7
804.78	17757.2	17618.5	17618.5	17618.5	17618.7	17632.8	17618.5	17633	805.08	16116.8	16245.9	16245.9	16245.9	804.88	20315.3	20410	20155.3	20155.3	20155.3	20155.3	20155.3	20157.1	20155.3	20411.8
804.68	17644.1	17618.7	17618.7	17618.7	17619	17635	17618.7	17635.3	804.98	16298.4	16246.6	16246.6	16246.6	804.78	20363.1	20415.3	20155.5	20155.5	20155.5	20155.5	20155.5	20157.5	20155.5	20417.4
804.58	17598.8	17619	17619	17619	17619.3	17637.3	17619	17637.6	804.88	16295.5	16247.2	16247.2	16247.2	804.68	20372.5	20420.1	20155.6	20155.6	20155.6	20155.6	20155.6	20158	20155.6	20422.5
804.48	17709.2	17620	17620	17620	17620.4	17640.5	17620	17641	804.78	16406.2	16249.1	16249.1	16249.1	804.58	20256.3	20424.3	20155.8	20155.8	20155.8	20155.8	20155.8	20158.6	20155.8	20427.1
804.38	17755.8	17621.5	17621.5	17621.5	17622	17644.5	17621.5	17645.1	804.68	16618.9	16253.5	16253.5	16253.5	804.48	20412.7	20427.9	20155.9	20155.9	20155.9	20155.9	20155.9	20159.2	20155.9	20431.2
804.28	17804.7	17623.5	17623.5	17623.5	17624.2	17649.2	17623.5	17649.9	804.58	16126.4	16255.1	16255.1	16255.1	804.38	20462.9	20431	20156.1	20156.1	20156.1	20156.1	20156.1	20159.8	20156.1	20434.8
804.18	17676.5	17624.1	17624.1	17624.1	17625	17652.6	17624.1	17653.4	804.48	16104.7	16256.9	16256.9	16256.9	804.28	20278.7	20433.3	20156.2	20156.2	20156.2	20156.2	20156.2	20160.6	20156.2	20437.7
804.08	17818.3	17626.3	17626.3	17626.3	17627.3	17657.7	17626.3	17658.8	804.38	16260.1	16256.9	16256.9	16256.9	804.18	20383.5	20435	20156.4	20156.4	20156.4	20156.4	20156.4	20161.4	20156.4	20440
803.98	17839.1	17628.6	17628.6	17628.6	17629.9	17663.3	17628.6	17664.6	804.28	16258.1	16257	16257	16257	804.08	20406.1	20436	20156.5	20156.5	20156.5	20156.5	20156.5	20162.3	20156.5	20441.8
803.88	17775.8	17630.3	17630.3	17630.3	17631.8	17668.2	17630.3	17669.8	804.18	16081.4	16259.1	16259.1	16259.1	803.98	20405.6	20436.4	20156.7	20156.7	20156.7	20156.7	20156.7	20163.3	20156.7	20443.1
803.78	17749.7	17631.6	17631.6	17631.6	17633.5	17673	17631.6	17674.9	804.08	16162.5	16260.3	16260.3	16260.3	803.88	20380.4	20436.2	20156.8	20156.8	20156.8	20156.8	20156.8	20164.4	20156.8	20443.8
803.68	17952.9	17635.1	17635.1	17635.1	17637.5	17680.1	17635.1	17682.5	803.98	16055.6	16262.8	16262.8	16262.8	803.78	20485.4	20435.1	20157	20157	20157	20157	20157	20165.7	20157	20443.8
803.58	17721.4	17636.1	17636.1	17636.1	17639	17684.7	17636.1	17687.6	803.88	16391.1	16264.4	16264.4	16264.4	803.68	20417.3	20433.4	20157.1	20157.1	20157.1	20157.1	20157.1	20167.1	20157.1	20443.3
803.48	17645.6	17636.2	17636.2	17636.2	17639.6	17688.5	17636.2	17692	803.78	16264.3	16264.4	16264.4	16264.4	803.58	20657.3	20431.1	20157.3	20157.3	20157.3	20157.3	20157.3	20168.6	20157.3	20442.4
803.38	18020.2	17640.5	17640.5	17640.5	17644.6	17696.5	17640.5	17700.6	803.68	16167.8	16265.5	16265.5	16265.5	803.48	20390.1	20428.2	20157.4	20157.4	20157.4	20157.4	20157.4	20170.2	20157.4	20441
803.28	17868.4	17643	17643	17643	17647.9	17702.7	17643	17707.6	803.58	16124	16267.3	16267.3	16267.3	803.38	20310.1	20424.6	20157.6	20157.6	20157.6	20157.6	20157.6	20172.1	20157.6	20439.1
803.18	17790.7	17644.7	17644.7	17644.7	17650.5	17707.9	17644.7	17713.8	803.48	16046.9	16270	16270	16270	803.28	20612.1	20420.4	20157.8	20157.7	20157.7	20157.7	20157.7	20174.1	20157.7	20436.8
803.08	17659.5	17644.8	17644.8	17644.8	17651.8	17711.5	17644.8	17718.5	803.38	16225.2	16270.5	16270.5	16270.5	803.18	20315	20415.7	20157.9	20157.9	20157.9	20157.9	20157.9	20176.3	20157.9	20434.2
802.98	17698.5	17645.4	17645.4	17645.4	17653.7	17715.4	17645.4	17723.7	803.28	16106.3	16272.6	16272.6	16272.6	803.08	20462.8	20410.5	20158.1	20158	20158	20158	20158	20178.8	20158	20431.3
802.88	17839.4	17647.6	17647.6	17647.6	17657.4	17720.5	17647.6	17730.3	803.18	16576	16276.2	16276.2	16276.2	802.98	20215.8	20404.9	20158.3	20158.2	20158.2	20158.2	20158.2	20181.4	20158.2	20428.3
802.78	17895.2	17650.3	17650.3	17650.3	17661.9	17726	17650.3	17737.6	803.08	16206.5	16277	16277	16277	802.88	20376.7	20398.8	20158.5	20158.3	20158.3	20158.3	20158.3	20184.4	20158.3	20424.9
802.68	17769	17651.6	17651.6	17651.6	17665.2	17729.8	17651.6	17743.4	802.98	16239.7	16277.5	16277.5	16277.5	802.78	20358.9	20392.3	20158.7	20158.5	20158.5	20158.5	20158.5	20187.5	20158.5	20421.5
802.58	17914.8	17654.6	17654.6	17654.6	17670.4	17734.8	17654.6	17750.6	802.88	16355	16278.4	16278.4	16278.4	802.68	20393.4	20385.5	20158.9	20158.6	20158.6	20158.6	20158.6	20191	20158.6	20418.1
802.48	17705.5	17655.1	17655.1	17655.1	17673.6	17736.9	17655.1	17755.4	802.78	16228.5	16279.1	16279.1	16279.1	802.58	20333.3	20378.4	20159.1	20158.8	20158.8	20158.8	20158.8	20194.7	20158.8	20414.7
802.38	17736.7	17656	17656	17656	17677.5	17739	17656	17760.5	802.68	16154	16280.6	16280.6	16280.6	802.48	20466.1	20371.1	20159.4	20158.9	20158.9	20158.9	20158.9	20198.7	20158.9	20411.3
802.28	17742.6	17657	17657	17657	17681.8	17740.7	17657	17765.5	802.58	16571.2	16284.1	16284.1	16284.1	802.38	20473.5	20363.6	20159.7	20159.1	20159.1	20159.1	20159.1	20203	20159.1	20408.1
802.18	18097.3	17661.9	17661.9	17661.9	17690.5	17745.9	17661.9	17774.5	802.48	16551.7	16287.3	16287.3	16287.3	802.28	20352	20355.9	20160	20159.3	20159.3	20159.3	20159.3	20207.7	20159.3	20405.1
802.08	17618	17662.4	17662.4	17662.4	17695.2	17746.1	17662.4	17779	802.38	16173.3	16288.7	16288.7	16288.7	802.18	20275.4	20348.2	20160.4	20159.4	20159.4	20159.4	20159.4	20212.6	20159.4	20402.4
801.98	17675.6	17662.5	17662.5	17662.5	17700.1	17745.5	17662.5	17783.1	802.28	16189.5	16289.9	16289.9	16289.9	802.08	20466.1	20340.3	20160.9	20159.6	20159.6	20159.6	20159.6	20217.9	20159.6	20400
801.88	17764.5	17663.7	17663.7	17663.7	17706.5	17745.5	17663.7	17788.4	802.18	16115	16292	16292	16292	801.98	20687	20332.5	20161.4	20159.7	20159.7	20159.7	20159.7	20223.5	20159.7	20398
801.78	17806.8	17665.2	17665.2	17665.2	17714	17745.4	17665.2	17794.2	802.08	16287.6	16292.1	16292.1	16292.1	801.88	20309	20324.7	20162.1	20159.9	20159.9	20159.9	20159.9	20229.4	20159.9	20396.4
801.68	17891.1	17667.8	17667.8	17667.8	17722.9	17745.9	17667.8	17801.1	801.98	16333.7	16292.6	16292.6	16292.6	801.78	20585.4	20316.9	20162.9	20160	20160	20160	20160	20235.6	20160	20395.4
801.58	17742.6	17668.6	17668.6	17668.6	17730.8	17744.3	17668.6	17806.5	801.88	16503	16295.1	16295.1	16295.1	801.68	20578.6	20309.2	20163.9	20160.2	20160.2	20160.2	20160.2	20242.1	20160.2	20394.9
801.48	17782	17669.8	17669.8	17669.8	17739.7	17742.8	17669.8	17812.7	801.78	16458.9	16297.1	16297.1	16297.1	801.58	20362.1	20301.6	20165	20160.3	20160.3	20160.3	20160.3	20249	20160.3	20394.9
801.38	17684.1	17670	17670	17670	17748.2	17740	17670	17818.1	801.68	16230.5	16297.9	16297.9	16297.9	801.48	20422.3	20294.2	20166.4	20160.5	20160.5	20160.5	20160.5	20256	20160.5	20395.7
801.28	17700.8	17670.3	17670.3	17670.3	17757.5	17737	17670.3	17824.2	801.58	15988.9	16301.7	16301.7	16301.7	801.38	20337.8	20286.9	20168.2	20160.6	20160.6	20160.6	20160.6	20263.3	20160.6	20397.2
801.18	17680.5	17670.5	17670.5	17670.5	17767.2	17733.7	17670.5	17830.4	801.48	16368.8	16302.5	16302.5	16302.5	801.28	20534.5	20279.8	20170.2	20160.8	20160.8	20160.8	20160.8	20270.8	20160.8	20399.4
801.08	17719.8	17671	17671	17671	17777.9	17730.7	17671	17837.5	801.38	16231.9	16303.4	16303.4	16303.4	801.18	20379.2	20272.9	20172.7	20160.9	20160.9	20160.9	20160.9	20278.5	20160.9	20402.4
800.98	17945.5	17674.1	17674.1	17674.1	17791.7	17730.1	17674.1	17847.7	801.28	16292.8	16303.5	16303.5	16303.5	801.08	20436.2	20266.3	20175.8	20161.1	20161.1	20161.1	20161.1	20286.3	20161.1	20406.2
800.88	17820.8	17675.7	17675.7	17675.7	17804.6	17728	17675.7	17856.9	801.18	16252.2	16304.1	16304.1	16304.1	800.98	20427.8	20259.9	20179.3	20161.2	20161.2	20161.2	20161.2	20294.2	20161.2	20411
800.78	17702.7	17676	17676	17676	17816.6	17724.6	17676	17865.2	801.08	16044.4	16307.3	16307.3	16307.3	800.88	20429.3	20253.7	20183.6	20161.4	20161.4	20161.4	20161.4	20302.1	20161.4	20416.7
800.68	17833.3	17677.7	17677.7	17677.7	17830.4	17722.7	17677.7	17875.4	800.98	16147.7	16309.3	16309.3	16309.3	800.78	20460.9	20247.8	20188.7	20161.5	20161.5	20161.5	20161.5	20309.9	20161.5	20423.4
800.58	17794.3	17679	17679	17679	17844.1	17720.4	17679	17885.5	800.88	16494	16311.5	16311.5	16311.5	800.68	20378.4	20242.1	20194.7	20161.7	20161.7	20161.7	20161.7	20317.7	20161.7	20431.2
800.48	17934.1	17681.9	17681.9	17681.9	17859.5	17719.8	17681.9	17897.4	800.78	16130.7	16313.7	16313.7	16313.7	800.58	20228.4	20236.7	20201.8	20161.8	20161.8	20161.8	20161.8	20325.3	20161.8	20440.1
800.38	17809.2	17683.3	17683.3	17683.3	17873.4	17717.9	17683.3	17908.1	800.68	16360.2	16314.3	16314.3	16314.3	800.48	20427.1	20231.6	20209.9	20162	20162	20162	20162	20332.6	20162	20450.2
800.28	17848.1	17685.1	17685.1	17685.1	17887.7	17716.6	17685.1	17919.1	800.58	16116.9	16316.7	16316.7	16316.7	800.38	20388.4	20226.8	20219.4	20162.1	20162.1	20162.1	20162.1	20339.6	20162.1	20461.5
800.18	17832.1	17686.7	17686.7	17686.7	17901.5	17715.2	17686.7	17929.9	800.48	16477.1	16318.6	16318.6	16318.6	800.28	20229.5	20222.2	20230.2	20162.3	20162.3	20162.3	20162.3	20346.3	20162.3	20474.1
800.08	17734.8	17687.3	17687.3	17687.3	17913.7	17712.9	17687.3	17939.4	800.38	16491.4	16320.7	16320.7	16320.7	800.18	20278.6	20217.8	20242.7	20162.4	20162.4	20162.4	20162.4	20352.5	20162.4	20488.1
799.98	17812.8	17688.7	17688.7	17688.7	17926.1	17711.7	17688.7	17949.2	800.28	16298.7	16321	16321	16321	800.08	20446.7	20213.7	20256.8	20162.6	20162.6	20162.6	20162.6	20358.1	20162.6	20503.4
799.88	17821.3	17690.1	17690.1	17690.1	17937.9	17710.7	17690.1	17958.5	800.18	16256.5	16321.8	16321.8	16321.8	799.98	20345.8	20209.9	20272.7	20162.7	20162.7	20162.7	20162.7	20363.2	20162.7	20520.3
799.78	17827.4	17691.7	17691.7	17691.7	17948.8	17710	17691.7	17967.1	800.08	16230.3	16322.9	16322.9	16322.9	799.88	20381	20206.3	20290.3	20162.9	20162.9	20162.9	20162.9	20367.6	20162.9	20538.4
799.68	18003.7	17695.1	17695.1	17695.1	17960.5	17711.4	17695.1	17976.7	799.98	16210	16324.3	16324.3	16324.3	799.78	20492.5	20202.9	20309.8	20163	20163	20163	20163	20371.4	20163	20558
799.58	17929.1	17697.7	17697.7	17697.7	17970	17712.1	17697.7	17984.4	799.88	16295	16324.6	16324.6	16324.6	799.68	20607	20199.8	20331.1	20163.2	20163.2	20163.2	20163.2	20374.4	20163.2	20578.9
799.48	17716	17697.9	17697.9	17697.9	17975.7	17710.6	17697.9	17988.3	799.78	16111.7	16327.3	16327.3	16327.3	799.58	20495.5	20196.9	20354.3	20163.4	20163.3	20163.3	20163.3	20376.6	20163.3	20601
799.38	17796.3	17699	17699	17699	17980.8	17710.1	17699	17991.9	799.68	16212.6	16328.7	16328.7	16328.7	799.48	20322.6	20194.2	20379.1	20163.5	20163.5	20163.5	20163.5	20378	20163.5	20624.2
799.28	17776.2	17699.9	17699.9	17699.9	17984.2	17709.6	17699.9	17993.8	799.58	16379.1	16329.3	16329.3	16329.3	799.38	20610.3	20191.7	20405.4	20163.7	20163.7	20163.7	20163.7	20378.5	20163.7	20648.3
799.18	17990.4	17703.1	17703.1	17703.1	17988.3	17711.5	17703.1	17996.7	799.48	16076.8	16332.4	16332.4	16332.4	799.28	20560.9	20189.4	20432.9	20163.8	20163.8	20163.8	20163.8	20378.3	20163.8	20672.9
799.08	17966.6	17706	17706	17706	17990.3	17713.3	17706	17997.6	799.38	16180.6	16334.2	16334.2	16334.2	799.18	20647.9	20187.2	20461.3	20164	20164	20164	20164	20377.2	20164	20697.8
798.98	17730.1	17706.3	17706.3	17706.3	17988.1	17712.6	17706.3	17994.4	799.28	16196	16335.9	16335.9	16335.9	799.08	20621	20185.3	20490.2	20164.1	20164.1	20164.1	20164.1	20375.3	20164.1	20722.5
798.88	17791.4	17707.2	17707.2	17707.2	17985	17712.7	17707.2	17990.5	799.18	16196.1	16337.6	16337.6	16337.6	798.98	20579.7	20183.5	20519.1	20164.3	20164.3	20164.3	20164.3	20372.6	20164.3	20746.7
798.78	17897.3	17709.4	17709.4	17709.4	17981.6	17714	17709.4	17986.3	799.08	16335.4	16337.7	16337.7	16337.7	798.88	20610.1	20181.8	20547.4	20164.4	20164.4	20164.4	20164.4	20369.2	20164.4	20769.6
798.68	17944.8	17712	17712	17712	17977.3	17716	17712	17981.3	798.98	16282.8	16338.3	16338.3	16338.3	798.78	20730	20180.3	20574.7	20164.6	20164.6	20164.6	20164.6	20365	20164.6	20790.9
798.58	17837	17713.4	17713.4	17713.4	17970.5	17716.8	17713.4	17973.9	798.88	16147.6	16340.7	16340.7	16340.7	798.68	20641.9	20179	20600	20164.7	20164.7	20164.7	20164.7	20360.3	20164.7	20809.8
798.48	17878.3	17715.2	17715.2	17715.2	17963	17718.1	17715.2	17965.8	798.78	16414.4	16341.6	16341.6	16341.6	798.58	20634.3	20177.7	20623	20164.9	20164.9	20164.9	20164.9	20354.9	20164.9	20825.9
798.38	17942.8	17717.7	17717.7	17717.7	17955.2	17720.2	17717.7	17957.6	798.68	16279.8	16342.3	16342.3	16342.3	798.48	20647.7	20176.6	20642.9	20165	20165	20165	20165	20349	20165	20838.5
798.28	17957.4	17720.4	17720.4	17720.4	17946.8	17722.4	17720.4	17948.9	798.58	16431.9	16343.4	16343.4	16343.4	798.38	20718.6	20175.6	20659.3	20165.2	20165.2	20165.2	20165.2	20342.7	20165.2	20847.2
798.18	17889.2	17722.3	17722.3	17722.3	17937	17724	17722.3	17938.7	798.48	16329.7	16343.6	16343.6	16343.6	798.28	20788.5	20174.7	20671.5	20165.4	20165.3	20165.3	20165.3	20335.9	20165.3	20851.5
798.08	17995.2	17725.3	17725.3	17725.3	17927.8	17726.7	17725.3	17929.3	798.38	16210.2	16345.2	16345.2	16345.2	798.18	20738.2	20173.9	20679.3	20165.5	20165.5	20165.5	20165.5	20328.9	20165.5	20851.1
797.98	17744.7	17725.5	17725.5	17725.5	17915.6	17726.7	17725.5	17916.9	798.28	16224.3	16346.7	16346.7	16346.7	798.08	20552.9	20173.2	20682.4	20165.7	20165.6	20165.6	20165.6	20321.6	20165.6	20846
797.88	17734.3	17725.6	17725.6	17725.6	17903.2	17726.6	17725.6	17904.2	798.18	16379.3	16347.1	16347.1	16347.1	797.98	20616.8	20172.5	20680.7	20165.8	20165.8	20165.8	20165.8	20314.2	20165.8	20835.9
797.78	17942.7	17728	17728	17728	17893.1	17728.9	17728	17893.9	798.08	16609.4	16350.2	16350.2	16350.2	797.88	20884.6	20172	20674.4	20166	20165.9	20165.9	20165.9	20306.6	20165.9	20821.2
797.68	17848.9	17729.4	17729.4	17729.4	17882.1	17730.1	17729.4	17882.8	797.98	16580.2	16353	16353	16353	797.78	20591.9	20171.5	20663.3	20166.1	20166.1	20166.1	20166.1	20299	20166.1	20801.7
797.58	17871.8	17730.9	17730.9	17730.9	17871.6	17731.5	17730.9	17872.1	797.88	16610.9	16356.1	16356.1	16356.1	797.68	20653.4	20171	20648.4	20166.3	20166.2	20166.2	20166.2	20291.5	20166.2	20778.5
797.48	17837.6	17732.1	17732.1	17732.1	17861	17732.6	17732.1	17861.5	797.78	16462	16357.4	16357.4	16357.4	797.58	20539	20170.7	20629.4	20166.5	20166.4	20166.4	20166.4	20284	20166.4	20751.4
797.38	17753.4	17732.4	17732.4	17732.4	17850	17732.7	17732.4	17850.4	797.68	16364	16357.4	16357.4	16357.4	797.48	20621.9	20170.3	20607.5	20166.6	20166.5	20166.5	20166.5	20276.6	20166.5	20721.5
797.28	17859.1	17733.8	17733.8	17733.8	17840.6	17734.1	17733.8	17840.9	797.58	16456.1	16358.6	16358.6	16358.6	797.38	20572.5	20170.1	20582.9	20166.8	20166.7	20166.7	20166.7	20269.4	20166.7	20689.1
797.18	17939.2	17736.1	17736.1	17736.1	17832.8	17736.3	17736.1	17833	797.48	16611.8	16361.7	16361.7	16361.7	797.28	20590.9	20169.8	20556.4	20167	20166.8	20166.8	20166.8	20262.4	20166.8	20655.1
797.08	17896.1	17737.8	17737.8	17737.8	17825	17738	17737.8	17825.2	797.38	16312.3	16362.3	16362.3	16362.3	797.18	20617.2	20169.6	20528.5	20167.1	20167	20167	20167	20255.6	20167	20620
796.98	17803.1	17738.6	17738.6	17738.6	17816.7	17738.7	17738.6	17816.9	797.28	16089.1	16365.6	16365.6	16365.6	797.08	20579.1	20169.5	20500	20167.3	20167.1	20167.1	20167.1	20249.1	20167.1	20584.5
796.88	17882.9	17740.2	17740.2	17740.2	17810	17740.3	17740.2	17810.1	797.18	16438.1	16366.5	16366.5	16366.5	796.98	20346.3	20169.4	20471.4	20167.5	20167.3	20167.3	20167.3	20242.9	20167.3	20549.3
796.78	17841.3	17741.3	17741.3	17741.3	17803.5	17741.4	17741.3	17803.6	797.08	16359.2	16366.6	16366.6	16366.6	796.88	20520.3	20169.3	20443.1	20167.7	20167.4	20167.4	20167.4	20237	20167.4	20514.7
796.68	17710.4	17741.6	17741.6	17741.6	17796.8	17741.7	17741.6	17796.9	796.98	16286.6	16367.6	16367.6	16367.6	796.78	20542.7	20169.2	20415.6	20167.9	20167.6	20167.6	20167.6	20231.4	20167.6	20481.3
796.58	17970	17744.2	17744.2	17744.2	17792.9	17744.2	17744.2	17793	796.88	16559.7	16369.9	16369.9	16369.9	796.68	20511.9	20169.2	20389.4	20168.1	20167.8	20167.8	20167.8	20226.1	20167.8	20449.4
796.48	17853.7	17745.4	17745.4	17745.4	17788.3	17745.4	17745.4	17788.3	796.78	16374.5	16369.9	16369.9	16369.9	796.58	20349.1	20169.1	20364.4	20168.3	20167.9	20167.9	20167.9	20221.1	20167.9	20419.3
796.38	17805.7	17746.1	17746.1	17746.1	17783.6	17746.1	17746.1	17783.7	796.68	16390.5	16370.2	16370.2	16370.2	796.48	20407.5	20169.1	20341.3	20168.5	20168.1	20168.1	20168.1	20216.5	20168.1	20391.2
796.28	17993.5	17748.8	17748.8	17748.8	17781.6	17748.8	17748.8	17781.7	796.58	16264.6	16371.5	16371.5	16371.5	796.38	20457.9	20169.2	20319.7	20168.7	20168.2	20168.2	20168.2	20212.1	20168.2	20365.1
796.18	18025.5	17751.9	17751.9	17751.9	17780.5	17751.9	17751.9	17780.5	796.48	16562.6	16373.8	16373.8	16373.8	796.28	20440.7	20169.2	20300.2	20168.9	20168.4	20168.4	20168.4	20208.1	20168.4	20341.3
796.08	17656	17753	17753	17753	17777.8	17753	17753	17777.8	796.38	16150.6	16376.5	16376.5	16376.5	796.18	20411.8	20169.2	20282.3	20169.2	20168.5	20168.5	20168.5	20204.4	20168.5	20319.6
795.98	17981.1	17755.5	17755.5	17755.5	17776.9	17755.5	17755.5	17776.9	796.28	16368.9	16376.6	16376.6	16376.6	796.08	20256.3	20169.3	20266.4	20169.4	20168.7	20168.7	20168.7	20201	20168.7	20300.1
795.88	17890.1	17757	17757	17757	17775.4	17757	17757	17775.4	796.18	16526	16378.4	16378.4	16378.4	795.98	20232.6	20169.4	20252.2	20169.7	20168.8	20168.8	20168.8	20197.9	20168.8	20282.6
795.78	17871.4	17758.3	17758.3	17758.3	17774.1	17758.3	17758.3	17774.1	796.08	16307.5	16379.3	16379.3	16379.3	795.88	20330.1	20169.4	20239.7	20169.9	20169	20169	20169	20195	20169	20267.2
795.68	17839.1	17759.2	17759.2	17759.2	17772.7	17759.2	17759.2	17772.7	795.98	16565.5	16381.5	16381.5	16381.5	795.78	20248.3	20169.5	20228.8	20170.2	20169.1	20169.1	20169.1	20192.4	20169.1	20253.6
795.58	18124.7	17763.2	17763.2	17763.2	17774.8	17763.2	17763.2	17774.8	795.88	16194.3	16383.8	16383.8	16383.8	795.68	20275.8	20169.6	20219.3	20170.5	20169.3	20169.3	20169.3	20190	20169.3	20241.7
795.48	17963.6	17765.4	17765.4	17765.4	17775.2	17765.5	17765.4	17775.3	795.78	16491.3	16385.1	16385.1	16385.1	795.58	20195.7	20169.7	20211.1	20170.9	20169.4	20169.4	20169.4	20187.9	20169.4	20231.3
795.38	17746.5	17765.7	17765.7	17765.7	17774	17765.7	17765.7	17774	795.68	16270.9	16386.5	16386.5	16386.5	795.48	20125.9	20169.8	20204.1	20171.2	20169.6	20169.6	20169.6	20186	20169.6	20222.4
795.28	17733.4	17766	17766	17766	17773	17766	17766	17773	795.58	16215.9	16388.6	16388.6	16388.6	795.38	20211.4	20170	20198.2	20171.6	20169.7	20169.7	20169.7	20184.2	20169.7	20214.8
795.18	17856.3	17767	17767	17767	17772.9	17767	17767	17772.9	795.48	16515.5	16390.1	16390.1	16390.1	795.28	20469.9	20170.1	20193.2	20172	20169.9	20169.9	20169.9	20182.7	20169.9	20208.3
795.08	17791.5	17767.3	17767.3	17767.3	17772.2	17767.3	17767.3	17772.2	795.38	16495.4	16391.4	16391.4	16391.4	795.18	20384.9	20170.2	20189.1	20172.4	20170	20170	20170	20181.3	20170	20202.9
794.98	17878.5	17768.5	17768.5	17768.5	17772.7	17768.5	17768.5	17772.7	795.28	16561.4	16393.4	16393.4	16393.4	795.08	20461.5	20170.3	20185.6	20172.9	20170.2	20170.2	20170.2	20180.1	20170.2	20198.4
794.88	17907.3	17770.1	17770.1	17770.1	17773.5	17770.1	17770.1	17773.5	795.18	16391	16393.4	16393.4	16393.4	794.98	20378.3	20170.5	20182.8	20173.4	20170.3	20170.3	20170.3	20179	20170.3	20194.7
794.78	17845.5	17770.9	17770.9	17770.9	17773.8	17770.9	17770.9	17773.8	795.08	16373.5	16393.7	16393.7	16393.7	794.88	20317.4	20170.6	20180.5	20173.9	20170.5	20170.5	20170.5	20178.1	20170.5	20191.6
794.68	17742.1	17771.2	17771.2	17771.3	17773.6	17771.2	17771.2	17773.6	794.98	16322.1	16394.6	16394.6	16394.6	794.78	20168.2	20170.7	20178.6	20174.5	20170.6	20170.6	20170.6	20177.3	20170.6	20189.2
794.58	17850.8	17772.1	17772.1	17772.1	17774.1	17772.1	17772.1	17774.1	794.88	16357	16395	16395	16395	794.68	20158	20170.9	20177.1	20175.2	20170.8	20170.8	20170.8	20176.6	20170.8	20187.4
794.48	17794.9	17772.4	17772.4	17772.4	17774	17772.4	17772.4	17774	794.78	16516.5	16396.5	16396.5	16396.5	794.58	20303.5	20171	20175.9	20175.9	20170.9	20170.9	20170.9	20176	20170.9	20186
794.38	17772.9	17772.4	17772.4	17772.4	17773.7	17772.4	17772.4	17773.7	794.68	16363.6	16396.9	16396.9	16396.9	794.48	20261.8	20171.2	20175	20176.6	20171.1	20171.1	20171.1	20175.5	20171.1	20184.9
794.28	17806	17772.8	17772.8	17772.8	17773.8	17772.8	17772.8	17773.9	794.58	16327.4	16397.7	16397.7	16397.7	794.38	20247.3	20171.3	20174.3	20177.4	20171.2	20171.2	20171.2	20175	20171.2	20184.3
794.18	17719.1	17773.4	17773.4	17773.4	17774.2	17773.4	17773.4	17774.3	794.48	16341.5	16398.4	16398.4	16398.4	794.28	20157.3	20171.4	20173.8	20178.3	20171.4	20171.4	20171.4	20174.7	20171.4	20184
794.08	17859.4	17774.3	17774.3	17774.4	17775	17774.3	17774.3	17775.1	794.38	16398.5	16398.4	16398.4	16398.4	794.18	20185.3	20171.6	20173.4	20179.3	20171.5	20171.5	20171.5	20174.4	20171.5	20184
793.98	17875.2	17775.4	17775.5	17775.5	17776	17775.4	17775.4	17776.1	794.28	16520	16399.9	16399.9	16399.9	794.08	20252.8	20171.7	20173.1	20180.3	20171.7	20171.7	20171.7	20174.1	20171.7	20184.2
793.88	17754.2	17775.7	17775.7	17775.8	17776.1	17775.7	17775.7	17776.2	794.18	16349.8	16400.5	16400.5	16400.5	793.98	20364.7	20171.9	20172.9	20181.5	20171.9	20171.9	20171.9	20173.9	20171.9	20184.7
793.78	17847.4	17776.5	17776.5	17776.6	17776.8	17776.5	17776.5	17777	794.08	16077.3	16404.5	16404.5	16404.5	793.88	20212.2	20172	20172.8	20182.8	20172	20172	20172	20173.8	20172	20185.4
793.68	17928.4	17778.2	17778.2	17778.3	17778.5	17778.2	17778.2	17778.6	793.98	16345.5	16405.2	16405.2	16405.2	793.78	20439.7	20172.2	20172.8	20184.1	20172.2	20172.2	20172.2	20173.7	20172.2	20186.3
793.58	17768.2	17778.3	17778.3	17778.4	17778.5	17778.3	17778.3	17778.7	793.88	16384.2	16405.4	16405.4	16405.4	793.68	20412.5	20172.3	20172.8	20185.6	20172.3	20172.3	20172.3	20173.6	20172.3	20187.4
793.48	17796.3	17778.5	17778.5	17778.7	17778.7	17778.5	17778.5	17778.9	793.78	16340.1	16406.2	16406.2	16406.2	793.58	20531.7	20172.5	20172.8	20187.2	20172.5	20172.5	20172.5	20173.6	20172.5	20188.7
793.38	17967.6	17780.6	17780.6	17780.8	17780.7	17780.6	17780.6	17781	793.68	16519.3	16407.6	16407.6	16407.6	793.48	20445.4	20172.6	20172.9	20189	20172.6	20172.6	20172.6	20173.5	20172.6	20190.2
793.28	18099.9	17784.1	17784.2	17784.4	17784.2	17784.1	17784.1	17784.5	793.58	16429.2	16407.9	16407.9	16407.9	793.38	20358.7	20172.8	20173	20190.8	20172.8	20172.8	20172.8	20173.6	20172.8	20191.8
793.18	17697.2	17785.1	17785.2	17785.5	17785.2	17785.1	17785.1	17785.6	793.48	16278.2	16409.5	16409.5	16409.5	793.28	20367.3	20172.9	20173.1	20192.9	20172.9	20172.9	20172.9	20173.6	20172.9	20193.7
793.08	17813.7	17785.4	17785.5	17785.8	17785.5	17785.4	17785.4	17786	793.38	16688.9	16412.8	16412.8	16412.8	793.18	20160.3	20173.1	20173.2	20195.1	20173.1	20173.1	20173.1	20173.6	20173.1	20195.8
792.98	17955.9	17787.3	17787.4	17787.8	17787.4	17787.3	17787.3	17787.9	793.28	16443	16413.2	16413.2	16413.2	793.08	20326.2	20173.2	20173.3	20197.5	20173.2	20173.2	20173.2	20173.7	20173.2	20198.1
792.88	17834.4	17787.8	17787.9	17788.5	17787.9	17787.8	17787.8	17788.6	793.18	16480.9	16414	16414	16414	792.98	20396.4	20173.4	20173.4	20200.1	20173.4	20173.4	20173.4	20173.8	20173.4	20200.6
792.78	17797	17788	17788	17788.7	17788	17788	17788	17788.8	793.08	16421.5	16414.1	16414.1	16414.1	792.88	20402.7	20173.5	20173.6	20202.9	20173.5	20173.5	20173.5	20173.9	20173.5	20203.3
792.68	18030.5	17790.6	17790.7	17791.6	17790.7	17790.6	17790.6	17791.7	792.98	16194.8	16416.8	16416.8	16416.8	792.78	20195.4	20173.7	20173.7	20205.9	20173.7	20173.7	20173.7	20174	20173.7	20206.2
792.58	17921.3	17792.1	17792.2	17793.2	17792.1	17792.1	17792.1	17793.3	792.88	16253.9	16418.8	16418.8	16418.8	792.68	20350.3	20173.8	20173.8	20209.2	20173.8	20173.8	20173.8	20174.1	20173.8	20209.5
792.48	17899	17793.3	17793.4	17794.6	17793.3	17793.3	17793.3	17794.7	792.78	16332.5	16419.8	16419.8	16419.8	792.58	20219.6	20174	20174	20212.7	20174	20174	20174	20174.2	20174	20212.9
792.38	17963.8	17795.2	17795.3	17796.8	17795.2	17795.2	17795.2	17796.9	792.68	16454.5	16420.2	16420.2	16420.2	792.48	20429.4	20174.1	20174.1	20216.5	20174.1	20174.1	20174.1	20174.3	20174.1	20216.7
792.28	17935.6	17796.7	17796.9	17798.6	17796.7	17796.7	17796.7	17798.8	792.58	16468.9	16420.8	16420.8	16420.8	792.38	20363.3	20174.3	20174.3	20220.5	20174.3	20174.3	20174.3	20174.4	20174.3	20220.6
792.18	17669.1	17798.2	17798.4	17800.5	17798.2	17798.2	17798.2	17800.6	792.48	16414.1	16420.9	16420.9	16420.9	792.28	20397.6	20174.4	20174.4	20224.8	20174.4	20174.4	20174.4	20174.5	20174.4	20225
792.08	17799.4	17798.2	17798.4	17800.9	17798.2	17798.2	17798.2	17801.1	792.38	16397.3	16421.2	16421.2	16421.2	792.18	20340.3	20174.6	20174.6	20229.5	20174.6	20174.6	20174.6	20174.7	20174.6	20229.6
791.98	18073.8	17801.3	17801.5	17804.5	17801.3	17801.3	17801.3	17804.7	792.28	16349.2	16422.1	16422.1	16422.1	792.08	20417	20174.7	20174.7	20234.4	20174.7	20174.7	20174.7	20174.8	20174.7	20234.5
791.88	17849.5	17801.8	17802	17805.6	17801.8	17801.8	17801.8	17805.8	792.18	16532.4	16423.4	16423.4	16423.4	791.98	20187.7	20174.9	20174.9	20239.6	20174.9	20174.9	20174.9	20174.9	20174.9	20239.7
791.78	17900.3	17802.9	17803.2	17807.4	17802.9	17802.9	17802.9	17807.7	792.08	16517.6	16424.5	16424.5	16424.5	791.88	20401.5	20175	20175	20245.2	20175.1	20175	20175	20175.1	20175	20245.3
791.68	17939.6	17804.4	17804.7	17809.7	17804.4	17804.4	17804.4	17810	791.98	16345.3	16425.5	16425.5	16425.5	791.78	20351.7	20175.2	20175.2	20251.2	20175.2	20175.2	20175.2	20175.2	20175.2	20251.2
791.58	17926.1	17805.8	17806.1	17811.9	17805.8	17805.8	17805.8	17812.3	791.88	16626.7	16427.9	16427.9	16427.9	791.68	20374.7	20175.3	20175.3	20257.4	20175.4	20175.3	20175.3	20175.4	20175.3	20257.5
791.48	17873.7	17806.5	17806.9	17813.7	17806.5	17806.5	17806.5	17814.1	791.78	16609.3	16430.1	16430.1	16430.1	791.58	20241.2	20175.5	20175.5	20264	20175.5	20175.5	20175.5	20175.5	20175.5	20264.1
791.38	17833.9	17806.8	17807.3	17815.1	17806.8	17806.8	17806.8	17815.6	791.68	16220.3	16432.7	16432.7	16432.7	791.48	20254.7	20175.6	20175.6	20271.1	20175.7	20175.6	20175.6	20175.7	20175.6	20271.2
791.28	18089.9	17810	17810.5	17819.6	17810	17810	17810	17820.1	791.58	16406	16433	16433	16433	791.38	20282.8	20175.8	20175.8	20278.5	20175.9	20175.8	20175.8	20175.8	20175.8	20278.6
791.18	17845	17810.4	17811	17821.4	17810.4	17810.4	17810.4	17822.1	791.48	16304.8	16434.6	16434.6	16434.6	791.28	20248.1	20176	20176	20286.3	20176	20176	20176	20176	20176	20286.4
791.08	17836.1	17810.6	17811.4	17823.3	17810.6	17810.6	17810.6	17824.1	791.38	16344.7	16435.7	16435.7	16435.7	791.18	20257.8	20176.1	20176.1	20294.4	20176.2	20176.1	20176.1	20176.1	20176.1	20294.5
790.98	18010.6	17812.9	17813.7	17827.4	17812.9	17812.9	17812.9	17828.2	791.28	16553.5	16437.1	16437.1	16437.1	791.08	20326.7	20176.3	20176.3	20303	20176.3	20176.3	20176.3	20176.3	20176.3	20303.1
790.88	17787.7	17813.1	17814.1	17829.7	17813.1	17813.1	17813.1	17830.7	791.18	16535.4	16438.3	16438.3	16438.3	790.98	20375.1	20176.4	20176.4	20312	20176.5	20176.4	20176.4	20176.4	20176.4	20312.1
790.78	17944	17814.6	17815.6	17833.5	17814.6	17814.6	17814.6	17834.5	791.08	16334.6	16439.5	16439.5	16439.5	790.88	20191	20176.6	20176.6	20321.3	20176.7	20176.6	20176.6	20176.6	20176.6	20321.4
790.68	17810.3	17814.6	17815.8	17836	17814.6	17814.6	17814.6	17837.2	790.98	16447.2	16439.6	16439.6	16439.6	790.78	20485.7	20176.7	20176.7	20330.9	20176.9	20176.7	20176.7	20176.7	20176.7	20331.1
790.58	17886.6	17815.4	17816.8	17839.5	17815.4	17815.4	17815.4	17840.8	790.88	16688.4	16442.6	16442.6	16442.6	790.68	20283.8	20176.9	20176.9	20340.9	20177.1	20176.9	20176.9	20176.9	20176.9	20341.1
790.48	17937.1	17816.8	17818.3	17843.8	17816.8	17816.8	17816.8	17845.3	790.78	16399.8	16443.1	16443.1	16443.1	790.58	20157.3	20177	20177	20351.4	20177.2	20177	20177	20177	20177	20351.6
790.38	17967.5	17818.5	17820.2	17848.7	17818.5	17818.5	17818.5	17850.4	790.68	16384.8	16443.9	16443.9	16443.9	790.48	20388.1	20177.2	20177.2	20362.1	20177.4	20177.2	20177.2	20177.2	20177.2	20362.4
790.28	17734.2	17819.4	17821.3	17853.2	17819.4	17819.4	17819.4	17855.1	790.58	16491	16444.4	16444.4	16444.4	790.38	20507.4	20177.3	20177.3	20373.1	20177.7	20177.3	20177.3	20177.3	20177.3	20373.4
790.18	17842.4	17819.7	17821.8	17857.1	17819.7	17819.7	17819.7	17859.2	790.48	16609.9	16446.4	16446.4	16446.4	790.28	20313.2	20177.5	20177.5	20384.3	20177.9	20177.5	20177.5	20177.5	20177.5	20384.7
790.08	18050.2	17822.2	17824.6	17863.6	17822.2	17822.2	17822.2	17866	790.38	16527.1	16447.4	16447.4	16447.4	790.18	20421.9	20177.6	20177.6	20395.9	20178.1	20177.6	20177.6	20177.6	20177.6	20396.4
789.98	18103.5	17825.4	17828	17870.9	17825.4	17825.4	17825.4	17873.6	790.28	16041	16452.4	16452.4	16452.4	790.08	20459.2	20177.8	20177.8	20407.7	20178.3	20177.8	20177.8	20177.8	20177.8	20408.3
789.88	18199.1	17829.5	17832.5	17879.4	17829.5	17829.5	17829.5	17882.4	790.18	16131.2	16456.3	16456.3	16456.3	789.98	20430.1	20177.9	20177.9	20419.6	20178.6	20177.9	20177.9	20177.9	20177.9	20420.3
789.78	17958.5	17831	17834.3	17885.4	17830.9	17830.9	17830.9	17888.7	790.08	16324.3	16457.9	16457.9	16457.9	789.88	20547.9	20178.1	20178.1	20431.7	20178.9	20178.1	20178.1	20178.1	20178.1	20432.5
789.68	18073	17833.6	17837.4	17892.7	17833.6	17833.6	17833.6	17896.5	789.98	16437.2	16458.2	16458.2	16458.2	789.78	20615.8	20178.2	20178.2	20443.9	20179.2	20178.2	20178.2	20178.2	20178.2	20444.8
789.58	17827.4	17833.7	17837.8	17897.6	17833.7	17833.7	17833.7	17901.7	789.88	16499.4	16458.7	16458.7	16458.7	789.68	20453.6	20178.4	20178.4	20456.1	20179.5	20178.4	20178.4	20178.4	20178.4	20457.3
789.48	17898	17834.4	17839	17903.2	17834.4	17834.4	17834.4	17907.8	789.78	16395.1	16459.5	16459.5	16459.5	789.58	20523.5	20178.5	20178.5	20468.4	20179.8	20178.5	20178.5	20178.5	20178.5	20469.7
789.38	17836.8	17834.5	17839.6	17908	17834.4	17834.4	17834.4	17913.1	789.68	16494.3	16459.9	16459.9	16459.9	789.48	20252.9	20178.7	20178.7	20480.6	20180.2	20178.7	20178.7	20178.7	20178.7	20482.1
789.28	17958.6	17835.8	17841.5	17914.2	17835.8	17835.8	17835.8	17919.9	789.58	16416.9	16460.4	16460.4	16460.4	789.38	20428.9	20178.8	20178.8	20492.6	20180.6	20178.8	20178.8	20178.8	20178.8	20494.4
789.18	17965.5	17837.3	17843.5	17920.4	17837.3	17837.3	17837.3	17926.6	789.48	16471.9	16460.6	16460.6	16460.6	789.28	20550.2	20179	20179	20504.5	20181.1	20179	20179	20179	20179	20506.6
789.08	17922.7	17838.2	17845.1	17925.8	17838.2	17838.2	17838.2	17932.8	789.38	16444.2	16460.8	16460.8	16460.8	789.18	20439.5	20179.1	20179.1	20516.1	20181.6	20179.1	20179.1	20179.1	20179.1	20518.6
788.98	17967.2	17839.7	17847.3	17931.6	17839.6	17839.6	17839.6	17939.2	789.28	16529.6	16461.6	16461.6	16461.6	789.08	20692.7	20179.3	20179.3	20527.5	20182.2	20179.3	20179.3	20179.3	20179.3	20530.4
788.88	17915	17840.5	17848.9	17936.4	17840.5	17840.5	17840.5	17944.8	789.18	16608.8	16463.3	16463.3	16463.3	788.98	20579	20179.4	20179.4	20538.5	20182.8	20179.5	20179.4	20179.4	20179.4	20541.8
788.78	17954	17841.8	17851	17941.2	17841.7	17841.7	17841.7	17950.5	789.08	16722.6	16466.5	16466.5	16466.5	788.88	20523.4	20179.6	20179.6	20549	20183.5	20179.6	20179.6	20179.6	20179.6	20552.9
788.68	18112.9	17844.8	17854.9	17947.5	17844.8	17844.8	17844.8	17957.7	788.98	16461.1	16466.5	16466.5	16466.5	788.78	20492.3	20179.7	20179.7	20559.1	20184.2	20179.8	20179.7	20179.7	20179.7	20563.6
788.58	18062.5	17847.2	17858.4	17952.6	17847.2	17847.2	17847.2	17963.8	788.88	16629.5	16468.5	16468.5	16468.5	788.68	20590.7	20179.9	20179.9	20568.6	20185.1	20179.9	20179.9	20179.9	20179.9	20573.8
788.48	18074.3	17849.8	17862	17957.2	17849.7	17849.7	17849.7	17969.5	788.78	16306.2	16470.5	16470.5	16470.5	788.58	20575.4	20180.1	20180.1	20577.5	20186	20180.1	20180.1	20180.1	20180.1	20583.5
788.38	18136.3	17853	17866.3	17961.9	17852.9	17852.9	17852.9	17975.4	788.68	16441.8	16470.8	16470.8	16470.8	788.48	20637.1	20180.2	20180.2	20585.6	20187.1	20180.2	20180.2	20180.2	20180.2	20592.5
788.28	18038.7	17855.1	17869.6	17965	17854.9	17854.9	17854.9	17979.7	788.58	16771.2	16474.4	16474.4	16474.4	788.38	20655.7	20180.4	20180.4	20593	20188.2	20180.4	20180.4	20180.4	20180.4	20601
788.18	18096	17857.8	17873.6	17968	17857.6	17857.6	17857.6	17984.1	788.48	16572	16475.6	16475.6	16475.6	788.28	20454.9	20180.5	20180.5	20599.8	20189.5	20180.6	20180.5	20180.5	20180.5	20608.9
788.08	17951.3	17858.8	17876.1	17968.7	17858.7	17858.7	17858.7	17986.3	788.38	16548.7	16476.5	16476.5	16476.5	788.18	20565.1	20180.7	20180.7	20605.6	20191	20180.7	20180.7	20180.7	20180.7	20616
787.98	17925.1	17859.6	17878.4	17968.5	17859.4	17859.4	17859.4	17987.6	788.28	16536.1	16477.2	16477.2	16477.2	788.08	20638.7	20180.8	20180.8	20610.4	20192.6	20180.9	20180.8	20180.8	20180.8	20622.3
787.88	17989.7	17861.1	17881.4	17968.3	17860.8	17860.8	17860.8	17989.2	788.18	16538.1	16477.9	16477.9	16477.9	787.98	20593.4	20181	20181	20614.5	20194.4	20181.1	20181	20181	20181	20628
787.78	18189	17864.8	17886.8	17969.9	17864.5	17864.5	17864.5	17992.5	788.08	16488	16478	16478	16478	787.88	20542.3	20181.1	20181.1	20617.7	20196.4	20181.3	20181.1	20181.1	20181.1	20633
787.68	18155.8	17868.1	17892	17970.4	17867.7	17867.7	17867.7	17995.1	787.98	16316.6	16480	16480	16480	787.78	20645.2	20181.3	20181.3	20619.8	20198.6	20181.4	20181.3	20181.3	20181.3	20637.2
787.58	18052.3	17870.3	17896	17969.3	17869.8	17869.8	17869.8	17996	787.88	16416.3	16480.8	16480.8	16480.8	787.68	20602.3	20181.4	20181.4	20620.8	20201	20181.6	20181.4	20181.4	20181.4	20640.6
787.48	17832.9	17870.8	17898.5	17966.1	17870.2	17870.2	17870.2	17995	787.78	16355	16482.3	16482.3	16482.3	787.58	20911.8	20181.6	20181.6	20620.9	20203.6	20181.9	20181.6	20181.6	20181.6	20643.3
787.38	18057.2	17873	17902.8	17964.2	17872.3	17872.3	17872.3	17995.4	787.68	16525.4	16482.9	16482.9	16482.9	787.48	20650.9	20181.7	20181.7	20620.1	20206.6	20182.1	20181.7	20181.7	20181.7	20645.4
787.28	18089.9	17875.6	17907.6	17962.3	17874.7	17874.7	17874.7	17996.1	787.58	16581.7	16484.1	16484.1	16484.1	787.38	20646.4	20181.9	20181.9	20618.3	20209.8	20182.4	20181.9	20181.9	20181.9	20646.8
787.18	18023.4	17877.4	17911.7	17959.4	17876.3	17876.3	17876.3	17995.8	787.48	16427.4	16484.7	16484.7	16484.7	787.28	20590.3	20182	20182	20615.4	20213.4	20182.6	20182	20182	20182	20647.4
787.08	18139.3	17880.5	17917.2	17957.7	17879.3	17879.3	17879.3	17996.8	787.38	16328.7	16486.7	16486.7	16486.7	787.18	20447.8	20182.2	20182.2	20611.7	20217.2	20183	20182.2	20182.2	20182.2	20647.5
786.98	18177.9	17884.1	17923.2	17956.2	17882.6	17882.6	17882.6	17998.3	787.28	16591.4	16487.9	16487.9	16487.9	787.08	20675.2	20182.3	20182.3	20607.1	20221.5	20183.3	20182.3	20182.3	20182.3	20647.2
786.88	17920.5	17884.8	17926.5	17951.7	17883	17883	17883	17997	787.18	16507.3	16488.2	16488.2	16488.2	786.98	20515.7	20182.5	20182.5	20601.6	20226.1	20183.7	20182.5	20182.5	20182.5	20646.4
786.78	18067.1	17887.2	17931.5	17948.9	17885	17885	17885	17997.5	787.08	16545.8	16488.8	16488.8	16488.8	786.88	20686	20182.6	20182.6	20595.1	20231.1	20184.2	20182.6	20182.6	20182.6	20645.1
786.68	17945.6	17888.2	17935.3	17944.8	17885.7	17885.7	17885.7	17996.9	786.98	16534.3	16489.4	16489.4	16489.4	786.78	20719.4	20182.8	20182.8	20587.9	20236.5	20184.7	20182.8	20182.8	20182.8	20643.6
786.58	17956.6	17889.5	17939.2	17940.9	17886.5	17886.5	17886.5	17996.6	786.88	16822.8	16493.4	16493.4	16493.4	786.68	20396.6	20182.9	20182.9	20580.1	20242.3	20185.4	20183	20182.9	20182.9	20641.9
786.48	18045	17891.8	17944.3	17938.1	17888.3	17888.3	17888.3	17997.7	786.78	16422.4	16494.3	16494.3	16494.3	786.58	20460.3	20183.1	20183.1	20571.5	20248.6	20186.1	20183.1	20183.1	20183.1	20640.1
786.38	18076	17894.5	17949.8	17935.9	17890.4	17890.4	17890.4	17999.5	786.68	16594.5	16495.5	16495.5	16495.5	786.48	20594	20183.2	20183.2	20562.2	20255.3	20187	20183.3	20183.2	20183.2	20638.1
786.28	17928.3	17895.7	17953.7	17932.1	17890.8	17890.8	17890.8	18000	786.58	16542.5	16496	16496	16496	786.38	20504.2	20183.4	20183.4	20552.5	20262.6	20188	20183.4	20183.4	20183.4	20636.3
786.18	18042.3	17898.2	17959	17929.9	17892.5	17892.5	17892.5	18002.2	786.48	16464.5	16496.4	16496.4	16496.4	786.28	20384.8	20183.5	20183.5	20542.2	20270.3	20189.2	20183.6	20183.5	20183.5	20634.6
786.08	18055.6	17900.9	17964.5	17928	17894.3	17894.3	17894.3	18004.9	786.38	16609.7	16497.8	16497.8	16497.8	786.18	20710.9	20183.7	20183.7	20531.6	20278.5	20190.6	20183.8	20183.7	20183.7	20633.3
785.98	17999.9	17903.2	17969.4	17925.7	17895.4	17895.4	17895.4	18007.5	786.28	16617.8	16499.2	16499.2	16499.2	786.08	20461	20183.8	20183.8	20520.5	20287.1	20192.3	20183.9	20183.8	20183.8	20632.2
785.88	18207.3	17908	17976.7	17925.9	17898.9	17898.9	17898.9	18012.8	786.18	16604.6	16500.5	16500.5	16500.5	785.98	20594.1	20184	20184	20509.1	20296.3	20194.2	20184.1	20184	20184	20631.7
785.78	18338.7	17914.3	17985.4	17927.9	17903.8	17903.8	17903.8	18020	786.08	16392.7	16501.8	16501.8	16501.8	785.88	20611.7	20184.2	20184.2	20497.5	20305.9	20196.5	20184.3	20184.2	20184.2	20631.7
785.68	18080.1	17917.9	17991.2	17927.1	17905.7	17905.7	17905.7	18024.7	785.98	16591.9	16502.9	16502.9	16502.9	785.78	20585.1	20184.3	20184.3	20485.8	20316	20199.2	20184.4	20184.3	20184.3	20632.5
785.58	18284.3	17923.9	17999.3	17928.8	17910	17910	17910	18032.2	785.88	16557.5	16503.5	16503.5	16503.5	785.68	20564.5	20184.5	20184.5	20473.9	20326.5	20202.3	20184.6	20184.5	20184.5	20633.9
785.48	18062.4	17927.7	18004.9	17928.2	17911.6	17911.6	17911.6	18037.5	785.78	16626.8	16505	16505	16505	785.58	20535.3	20184.6	20184.6	20462	20337.4	20205.9	20184.8	20184.6	20184.6	20636.2
785.38	18083	17932	18010.6	17928.1	17913.5	17913.5	17913.5	18043.6	785.68	16661.6	16506.9	16506.9	16506.9	785.48	20571.8	20184.8	20184.8	20450	20348.6	20210.2	20185	20184.8	20184.8	20639.6
785.28	18185.5	17937.6	18017.4	17929.3	17916.6	17916.6	17916.6	18051.2	785.58	16504.2	16506.9	16506.9	16506.9	785.38	20648.7	20184.9	20184.9	20438.1	20360.2	20215.1	20185.2	20184.9	20184.9	20643.9
785.18	17995	17941.4	18022	17928.5	17917.4	17917.4	17917.4	18057.1	785.48	16589.8	16507.9	16507.9	16507.9	785.28	20519.5	20185.1	20185.1	20426.4	20372.1	20220.7	20185.4	20185.1	20185.1	20649.3
785.08	18189.2	17947.7	18028.7	17930.1	17920.5	17920.5	17920.5	18065.5	785.38	16497.3	16508	16508	16508	785.18	20590.7	20185.2	20185.2	20414.7	20384.1	20227.2	20185.6	20185.2	20185.2	20656
784.98	18060.6	17952.9	18033.8	17930.3	17922	17922	17922	18072.9	785.28	16671.1	16510	16510	16510	785.08	20624.3	20185.4	20185.4	20403.3	20396.3	20234.7	20185.8	20185.4	20185.4	20663.9
784.88	18177.5	17959.7	18040	17932	17924.9	17924.9	17924.9	18082	785.18	16588.3	16510.9	16510.9	16510.9	784.98	20651	20185.5	20185.5	20392	20408.5	20243.1	20186.1	20185.5	20185.5	20673.1
784.78	17982.9	17964.7	18043.9	17931.6	17925.5	17925.5	17925.5	18089.3	785.08	16555.7	16511.5	16511.5	16511.5	784.88	20560.6	20185.7	20185.7	20381	20420.6	20252.6	20186.3	20185.7	20185.7	20683.7
784.68	17850.8	17970.4	18047.8	17931.6	17926.3	17926.3	17926.3	18097.2	784.98	16496.2	16511.7	16511.7	16511.7	784.78	20503.4	20185.8	20185.8	20370.4	20432.7	20263.5	20186.6	20185.8	20185.8	20695.7
784.58	17832.7	17976.7	18051.8	17931.9	17927.4	17927.4	17927.4	18105.6	784.88	16436	16512.6	16512.6	16512.6	784.68	20604.8	20186	20186	20360	20444.5	20275.7	20186.9	20186	20186	20709.2
784.48	17944.3	17982.6	18054.7	17931.4	17927.6	17927.6	17927.6	18113.5	784.78	16596.4	16513.6	16513.6	16513.6	784.58	20432.9	20186.1	20186.1	20349.9	20456	20289.2	20187.2	20186.1	20186.1	20724
784.38	17957.2	17989.1	18057.5	17931.1	17927.9	17927.9	17927.9	18121.9	784.68	16375.4	16515.3	16515.3	16515.3	784.48	20689.1	20186.3	20186.3	20340.2	20467.1	20304.4	20187.6	20186.3	20186.3	20740.4
784.28	18046.3	17997.1	18060.9	17932	17929.2	17929.2	17929.2	18131.5	784.58	16488.5	16515.7	16515.6	16515.7	784.38	20488.6	20186.4	20186.4	20330.8	20477.6	20321.2	20188	20186.4	20186.4	20758.4
784.18	18059.8	18005.6	18064.3	17933	17930.7	17930.7	17930.7	18141.5	784.48	16409.6	16517	16516.9	16517	784.28	20525.4	20186.6	20186.6	20321.8	20487.6	20339.6	20188.4	20186.6	20186.6	20777.7
784.08	17969.8	18013.6	18066.4	17933	17931.1	17931.1	17931.1	18150.8	784.38	16338	16519.2	16519.1	16519.2	784.18	20885.7	20186.7	20186.7	20313.2	20496.7	20359.7	20188.8	20186.7	20186.7	20798.3
783.98	18146	18024.1	18070.2	17935.1	17933.5	17933.5	17933.5	18162.3	784.28	16674.9	16521	16521	16521	784.08	20749.6	20186.9	20186.9	20304.9	20505.1	20381.8	20189.4	20186.9	20186.9	20820.5
783.88	18216.5	18035.7	18074.3	17938	17936.7	17936.7	17936.7	18174.7	784.18	16625	16522.3	16522.2	16522.3	783.98	20712.1	20187	20187	20297.1	20512.5	20405.5	20189.9	20187	20187	20843.9
783.78	18332.4	18049	18079.4	17942.2	17941	17941	17941	18188.5	784.08	16516.7	16522.4	16522.3	16522.4	783.88	20752.9	20187.2	20187.2	20289.7	20518.9	20430.8	20190.5	20187.2	20187.2	20868.4
783.68	18187.9	18061.1	18082.6	17944.7	17943.8	17943.8	17943.8	18200.8	783.98	16399.7	16523.9	16523.8	16523.9	783.78	20831.8	20187.3	20187.3	20282.6	20524.3	20457.9	20191.2	20187.3	20187.3	20894
783.58	17916.4	18071.1	18083	17944.9	17944.1	17944.1	17944.1	18210.7	783.88	16509.4	16524.1	16524	16524.1	783.68	20839.3	20187.5	20187.5	20275.8	20528.5	20486.6	20192	20187.5	20187.5	20920.5
783.48	18178	18083.6	18085.4	17947.3	17946.7	17946.7	17946.7	18222.9	783.78	16658.3	16525.8	16525.6	16525.8	783.58	21178.9	20187.6	20187.6	20269.5	20531.5	20516.6	20192.9	20187.6	20187.6	20947.6
783.38	18207.4	18096.6	18087.7	17950.1	17949.6	17949.6	17949.6	18235.3	783.68	16574.6	16526.4	16526.2	16526.4	783.48	20886.8	20187.8	20187.8	20263.6	20533.3	20547.8	20193.9	20187.8	20187.8	20975.1
783.28	17978	18107.2	18087.2	17950.3	17949.9	17949.9	17949.9	18244.9	783.58	16720.8	16528.8	16528.5	16528.8	783.38	20798	20187.9	20187.9	20257.9	20533.8	20579.9	20194.9	20187.9	20187.9	21002.8
783.18	18063.6	18118.8	18087.3	17951.5	17951.2	17951.2	17951.2	18255.3	783.48	16564.5	16529.4	16529	16529.4	783.28	21059.4	20188.1	20188.1	20252.6	20533.1	20612.7	20196.1	20188.1	20188.1	21030.3
783.08	18067.5	18130.4	18087.2	17952.7	17952.5	17952.5	17952.5	18265.4	783.38	16604.7	16530.4	16529.9	16530.4	783.18	21166.9	20188.3	20188.3	20247.7	20531.2	20645.7	20197.5	20188.3	20188.3	21057.4
782.98	18183.8	18143.2	18087.9	17955.3	17955	17955	17955	18276.3	783.28	16366.9	16532.5	16531.9	16532.5	783.08	21175.8	20188.4	20188.4	20243.1	20528	20678.6	20199	20188.4	20188.4	21083.5
782.88	18148.4	18155.2	18088	17957.4	17957.2	17957.2	17957.2	18286.3	783.18	16549	16532.9	16532.1	16532.9	782.98	21154.7	20188.6	20188.6	20238.8	20523.7	20710.8	20200.7	20188.6	20188.6	21108.3
782.78	17939.1	18165	18085.9	17957.5	17957.4	17957.4	17957.4	18293.7	783.08	16484.1	16533.7	16532.7	16533.7	782.88	20924.9	20188.7	20188.7	20234.8	20518.2	20742	20202.5	20188.7	20188.7	21131.4
782.68	18224.9	18177	18086.4	17960.5	17960.4	17960.4	17960.4	18303.2	782.98	16677.3	16535.6	16534.4	16535.6	782.78	20986	20188.9	20188.9	20231.1	20511.7	20771.8	20204.6	20188.9	20188.9	21152.5
782.58	18080.2	18186.8	18085	17961.8	17961.7	17961.7	17961.7	18310.2	782.88	16826.5	16539.4	16537.9	16539.4	782.68	21161.4	20189	20189	20227.6	20504.1	20799.2	20206.9	20189	20189	21170.9
782.48	18136.2	18196.6	18083.9	17963.7	17963.6	17963.6	17963.6	18316.9	782.78	16661.4	16541.3	16539.4	16541.3	782.58	21016.2	20189.2	20189.2	20224.4	20495.7	20824.1	20209.5	20189.2	20189.2	21186.3
782.38	18183.9	18206	18083.2	17966.1	17966.1	17966.1	17966.1	18323.2	782.68	16486.2	16542.4	16540	16542.4	782.48	21123.1	20189.3	20189.3	20221.5	20486.5	20846.2	20212.3	20189.3	20189.3	21198.5
782.28	18216.7	18214.8	18082.7	17968.9	17968.9	17968.9	17968.9	18328.7	782.58	16515.1	16543.2	16540.3	16543.2	782.38	21166	20189.5	20189.5	20218.8	20476.6	20864.7	20215.4	20189.5	20189.5	21207.1
782.18	18310.2	18223.7	18083	17972.7	17972.6	17972.6	17972.6	18334.1	782.48	16634.9	16545	16541.5	16545	782.28	21141.7	20189.6	20189.6	20216.3	20466.1	20879.1	20218.9	20189.6	20189.6	21211.5
782.08	18174.5	18229.9	18081.7	17974.9	17974.9	17974.9	17974.9	18336.7	782.38	16717.2	16547.9	16543.6	16547.9	782.18	21413.8	20189.8	20189.8	20214	20455.2	20889.6	20222.6	20189.8	20189.8	21212.1
781.98	18202.9	18235.2	18080.5	17977.4	17977.4	17977.4	17977.4	18338.3	782.28	16563.5	16549.1	16543.8	16549.1	782.08	21138.9	20189.9	20189.9	20211.9	20443.8	20895.9	20226.8	20189.9	20189.9	21208.6
781.88	18351.1	18240.9	18080.9	17981.6	17981.6	17981.6	17981.6	18340.3	782.18	16626.2	16551.1	16544.8	16551.1	781.98	21014.6	20190.1	20190.1	20210	20432.2	20897.1	20231.3	20190.1	20190.1	21200.4
781.78	18280	18244.6	18080.4	17984.9	17984.9	17984.9	17984.9	18340.1	782.08	16664.4	16553.9	16546.2	16553.9	781.88	21275	20190.2	20190.2	20208.2	20420.4	20894	20236.3	20190.2	20190.2	21188.3
781.68	18123.1	18245.2	18078.1	17986.4	17986.4	17986.4	17986.4	18336.9	781.98	16596	16556	16546.8	16556	781.78	21323.2	20190.4	20190.4	20206.7	20408.5	20886.7	20241.7	20190.4	20190.4	21172.4
781.58	18148.7	18244.9	18076	17988.2	17988.2	17988.2	17988.2	18332.7	781.88	16501.9	16558.4	16547.4	16558.4	781.68	20990.6	20190.5	20190.5	20205.2	20396.6	20874.9	20247.6	20190.5	20190.5	21152.7
781.48	18192.8	18244	18074.4	17990.5	17990.5	17990.5	17990.5	18327.9	781.78	16643.8	16561.7	16548.5	16561.7	781.58	21130.5	20190.7	20190.7	20203.9	20384.8	20858.9	20253.9	20190.7	20190.7	21129.5
781.38	18150.7	18241.4	18072.3	17992.3	17992.3	17992.3	17992.3	18321.4	781.68	16527.6	16564.4	16548.8	16564.4	781.48	21151.6	20190.8	20190.8	20202.8	20373.1	20839.3	20260.8	20190.8	20190.8	21103.5
781.28	18372.4	18240.1	18072.7	17996.5	17996.5	17996.5	17996.5	18316.4	781.58	16596.9	16567.8	16549.4	16567.8	781.38	21246.1	20191	20191	20201.7	20361.7	20816.5	20268.2	20191	20191	21075.2
781.18	18045.1	18234.3	18069.5	17997	17997	17997	17997	18306.8	781.48	16525.7	16571.4	16549.7	16571.4	781.28	20788.2	20191.1	20191.1	20200.7	20350.6	20790.7	20276.2	20191.1	20191.1	21044.8
781.08	18138.7	18228.6	18067.4	17998.6	17998.6	17998.6	17998.6	18297.3	781.38	16595	16575.7	16550.2	16575.7	781.18	20779	20191.3	20191.3	20199.9	20339.7	20762.5	20284.7	20191.3	20191.3	21013
780.98	18186.4	18222.6	18065.8	18000.7	18000.7	18000.7	18000.7	18287.7	781.28	16727.2	16582.2	16552.3	16582.2	781.08	21005.4	20191.4	20191.4	20199.2	20329.3	20732.5	20293.8	20191.4	20191.4	20980.5
780.88	18389.4	18218.2	18066.6	18005	18005	18005	18005	18279.7	781.18	16819	16590.2	16555.5	16590.2	780.98	20915.6	20191.6	20191.6	20198.5	20319.3	20701.1	20303.5	20191.6	20191.6	20947.6
780.78	18254.1	18211.6	18065.9	18007.8	18007.8	18007.8	18007.8	18269.7	781.08	16602.1	16596.4	16556.1	16596.4	780.88	20603.9	20191.7	20191.7	20197.9	20309.7	20668.9	20313.8	20191.7	20191.7	20915
780.68	18034.2	18202.2	18062.8	18008.1	18008.1	18008.1	18008.1	18256.9	780.98	16619.2	16603.4	16556.9	16603.4	780.78	20944.2	20191.9	20191.9	20197.4	20300.5	20636.2	20324.6	20191.9	20191.9	20883
780.58	18359.9	18196.1	18063.4	18012	18012	18012	18012	18247.5	780.88	16577.4	16610.7	16557.1	16610.7	780.68	20892.4	20192	20192	20196.9	20291.8	20603.5	20336.1	20192	20192	20852.2
780.48	18251.1	18188.5	18062.9	18014.6	18014.6	18014.6	18014.6	18236.7	780.78	16673.7	16619.9	16558.5	16619.9	780.58	20660.8	20192.2	20192.2	20196.6	20283.7	20571.3	20348	20192.2	20192.2	20823
780.38	18008.3	18178.2	18060	18014.7	18014.7	18014.7	18014.7	18223.5	780.68	16592.9	16629	16558.9	16629	780.48	20437	20192.3	20192.3	20196.2	20276	20539.8	20360.5	20192.3	20192.3	20795.5
780.28	18269.9	18170.7	18059.9	18017.5	18017.5	18017.5	18017.5	18213.1	780.58	16489.3	16639.5	16559.8	16639.5	780.38	20754.2	20192.5	20192.5	20195.9	20268.7	20509.3	20373.5	20192.5	20192.5	20770
780.18	17940.9	18161.3	18058	18018.4	18018.4	18018.4	18018.4	18200.9	780.48	16805.8	16652.9	16562.7	16652.9	780.28	20641.5	20192.7	20192.7	20195.7	20262	20480.1	20386.9	20192.7	20192.7	20746.8
780.08	18007.1	18151.4	18055.4	18018.5	18018.5	18018.5	18018.5	18188.3	780.38	16922.4	16668.6	16567	16668.6	780.18	20473.5	20192.8	20192.8	20195.5	20255.8	20452.5	20400.7	20192.8	20192.8	20726
779.98	18073.6	18142.2	18053.5	18019.2	18019.2	18019.2	18019.2	18176.5	780.28	16805.3	16683.9	16569.9	16683.9	780.08	20607	20193	20193	20195.3	20250	20426.3	20414.9	20193	20193	20707.6
779.88	18159.3	18134.2	18052.6	18020.7	18020.7	18020.7	18020.7	18166.2	780.18	16637.2	16698	16570.7	16698	779.98	20727.4	20193.1	20193.1	20195.2	20244.6	20401.8	20429.2	20193.1	20193.1	20691.6
779.78	18223.7	18127.4	18052.6	18023	18023	18023	18023	18157	780.08	16759.6	16714.5	16573	16714.5	779.88	20571.1	20193.3	20193.3	20195.1	20239.7	20379.2	20443.8	20193.3	20193.3	20678
779.68	18186.8	18120.4	18052.2	18024.8	18024.8	18024.8	18024.8	18147.9	779.98	16754.3	16731.7	16575.1	16731.7	779.78	20488	20193.4	20193.4	20195	20235.2	20358.3	20458.4	20193.4	20193.4	20666.7
779.58	18164.5	18113.7	18051.7	18026.3	18026.3	18026.3	18026.3	18139	779.88	16657.8	16748.5	16576.1	16748.5	779.68	20393.8	20193.6	20193.6	20195	20231	20339.1	20473	20193.6	20193.6	20657.4
779.48	17904.9	18107.2	18051.2	18027.7	18027.7	18027.7	18027.7	18130.6	779.78	16654.4	16765.9	16577.1	16765.9	779.58	20487.3	20193.7	20193.7	20195	20227.2	20321.6	20487.4	20193.7	20193.7	20650.1
779.38	18051.5	18100	18049.6	18028	18028	18028	18028	18121.7	779.68	16619.5	16783.4	16577.6	16783.4	779.48	20602.3	20193.9	20193.9	20195	20223.8	20305.9	20501.7	20193.9	20193.9	20644.7
779.28	18149.3	18094.4	18049.3	18029.3	18029.3	18029.3	18029.3	18114.4	779.58	16842.1	16803.9	16580.7	16803.9	779.38	20458.4	20194	20194	20195	20220.7	20291.7	20515.5	20194	20194	20640.8
779.18	18309.4	18091.1	18050.8	18032.4	18032.4	18032.4	18032.4	18109.4	779.48	16803.9	16824.1	16583.4	16824.1	779.28	20239.9	20194.2	20194.2	20195	20217.9	20278.9	20528.9	20194.2	20194.2	20638.2
779.08	18276.1	18087.8	18052	18035.1	18035.1	18035.1	18035.1	18104.6	779.38	16869.2	16845.1	16586.8	16845.1	779.18	20461.4	20194.3	20194.3	20195.1	20215.4	20267.6	20541.6	20194.3	20194.3	20636.7
778.98	18239.6	18084.5	18052.9	18037.4	18037.4	18037.4	18037.4	18100	779.28	16590.2	16862.3	16586.9	16862.3	779.08	20429.9	20194.5	20194.5	20195.1	20213.1	20257.6	20553.6	20194.5	20194.5	20636
778.88	18320	18082.6	18054.7	18040.6	18040.6	18040.6	18040.6	18096.8	779.18	16942.2	16883.3	16591.1	16883.3	778.98	20624.7	20194.6	20194.6	20195.2	20211.1	20248.8	20564.8	20194.6	20194.6	20636
778.78	18005.1	18078.4	18053.9	18041	18041	18041	18041	18091.3	779.08	16782.2	16901.5	16593.4	16901.5	778.88	20587	20194.8	20194.8	20195.3	20209.3	20241	20575	20194.8	20194.8	20636.2
778.68	18135.3	18075.2	18053.8	18042	18042	18042	18042	18087	778.98	16855.9	16919.6	16596.6	16919.6	778.78	20509.2	20194.9	20194.9	20195.4	20207.7	20234.3	20584.1	20194.9	20194.9	20636.6
778.58	18086.2	18071.9	18053.3	18042.5	18042.5	18042.5	18042.5	18082.7	778.88	17071.7	16938.8	16602.3	16938.8	778.68	20654	20195.1	20195.1	20195.5	20206.3	20228.5	20592	20195.1	20195.1	20637
778.48	18249.6	18070.7	18054.6	18044.8	18044.8	18044.8	18044.8	18080.5	778.78	16852.1	16953.7	16605.3	16953.7	778.58	20655.9	20195.2	20195.2	20195.6	20205	20223.4	20598.6	20195.2	20195.2	20636.9
778.38	18021.2	18067.8	18054	18045.1	18045.1	18045.1	18045.1	18076.8	778.68	16869.1	16967.1	16608.4	16967.1	778.48	20606.6	20195.4	20195.4	20195.7	20204	20219.1	20603.9	20195.4	20195.4	20636.5
778.28	18096	18065.6	18053.7	18045.6	18045.6	18045.6	18045.6	18073.7	778.58	17113.4	16981.3	16614.5	16981.3	778.38	20692.7	20195.5	20195.5	20195.8	20203	20215.4	20607.8	20195.5	20195.5	20635.4
778.18	18013	18063.5	18053.3	18046	18046	18046	18046	18070.8	778.48	17030	16992.2	16619.5	16992.2	778.28	20650.9	20195.7	20195.7	20195.9	20202.2	20212.3	20610.2	20195.7	20195.7	20633.5
778.08	17915.2	18062.7	18054.1	18047.5	18047.5	18047.5	18047.5	18069.3	778.38	16938.3	16999.6	16623.3	16999.6	778.18	20552.3	20195.8	20195.8	20196	20201.5	20209.6	20611.1	20195.8	20195.8	20630.7
777.98	17983.6	18061.4	18054.2	18048.2	18048.2	18048.2	18048.2	18067.4	778.28	16945.3	17004.9	16627.2	17004.9	778.08	20583.4	20196	20196	20196.1	20200.9	20207.4	20610.4	20196	20196	20626.9
777.88	18238.5	18061.8	18055.7	18050.3	18050.3	18050.3	18050.3	18067.2	778.18	16786.8	17005.4	16629.1	17005.4	777.98	20685.2	20196.1	20196.1	20196.3	20200.4	20205.6	20608.3	20196.1	20196.1	20622.1
777.78	18246.3	18062.4	18057.4	18052.5	18052.5	18052.5	18052.5	18067.3	778.08	17115.2	17007.6	16634.9	17007.6	777.88	20580.4	20196.3	20196.3	20196.4	20199.9	20204.1	20604.6	20196.3	20196.3	20616.2
777.68	18125.9	18061.9	18057.7	18053.3	18053.3	18053.3	18053.3	18066.3	777.98	16978.8	17005.9	16639	17005.9	777.78	20647	20196.4	20196.4	20196.5	20199.6	20202.8	20599.6	20196.4	20196.4	20609.2
777.58	18112.5	18061.3	18057.9	18054	18054	18054	18054	18065.3	777.88	16805.8	16999.7	16641	16999.7	777.68	20462.5	20196.6	20196.6	20196.7	20199.3	20201.8	20593.2	20196.6	20196.6	20601.2
777.48	18121	18061	18058.3	18054.7	18054.7	18054.7	18054.7	18064.6	777.78	16871.1	16992.3	16643.8	16992.3	777.58	20454	20196.8	20196.8	20196.8	20199.1	20201	20585.5	20196.8	20196.8	20592.2
777.38	17992.1	18060.8	18058.6	18055.4	18055.4	18055.4	18055.4	18064	777.68	16825.5	16982.5	16646	16982.5	777.48	20696.8	20196.9	20196.9	20197	20198.9	20200.3	20576.7	20196.9	20196.9	20582.2
777.28	18054.3	18060	18058.3	18055.4	18055.4	18055.4	18055.4	18062.9	777.58	17013.7	16973.4	16650.4	16973.4	777.38	20442.1	20197.1	20197.1	20197.1	20198.8	20199.8	20566.8	20197.1	20197.1	20571.3
777.18	17875	18061.4	18060.1	18057.5	18057.5	18057.5	18057.5	18063.9	777.48	16979.5	16962.4	16654.3	16962.4	777.28	20273.9	20197.2	20197.2	20197.3	20198.7	20199.4	20555.9	20197.2	20197.2	20559.6
777.08	18052.1	18060.9	18059.8	18057.6	18057.6	18057.6	18057.6	18063.1	777.38	16830.6	16948.6	16656.4	16948.6	777.18	20567.9	20197.4	20197.4	20197.4	20198.6	20199.1	20544.1	20197.4	20197.4	20547.2
776.98	18196.3	18061.9	18061.1	18059.1	18059.1	18059.1	18059.1	18063.9	777.28	16551.2	16933.2	16657.7	16933.2	777.08	20509.5	20197.5	20197.5	20197.5	20198.6	20198.9	20531.6	20197.5	20197.5	20534.1
776.88	18181.8	18062.8	18062.3	18060.5	18060.5	18060.5	18060.5	18064.6	777.18	16670.4	16916.1	16657.9	16916.1	776.98	20446	20197.7	20197.7	20197.7	20198.5	20198.8	20518.5	20197.7	20197.7	20520.6
776.78	18109.5	18063	18062.6	18061	18061	18061	18061	18064.6	777.08	16977.2	16902.4	16661.7	16902.4	776.88	20357.5	20197.8	20197.8	20197.8	20198.6	20198.7	20505	20197.8	20197.8	20506.6
776.68	17917.5	18064.3	18064.1	18062.6	18062.6	18062.6	18062.6	18065.7	776.98	16869.8	16887.4	16664.2	16887.4	776.78	20137.8	20198	20198	20198	20198.6	20198.7	20491	20198	20198	20492.4
776.58	17954.6	18065.3	18065.1	18063.9	18063.9	18063.9	18063.9	18066.5	776.88	16741.4	16871	16665.1	16871	776.68	20267.8	20198.1	20198.1	20198.1	20198.7	20198.7	20476.9	20198.1	20198.1	20478
776.48	17993.3	18065.8	18065.8	18064.7	18064.7	18064.7	18064.7	18067	776.78	17055.8	16858.7	16669.8	16858.7	776.58	20117.6	20198.3	20198.3	20198.3	20198.7	20198.7	20462.6	20198.3	20198.3	20463.5
776.38	17912	18067.4	18067.4	18066.4	18066.4	18066.4	18066.4	18068.4	776.68	16598.2	16843.1	16670.7	16843.1	776.48	20373.8	20198.4	20198.4	20198.4	20198.8	20198.8	20448.3	20198.4	20198.4	20449
776.28	18003.9	18067.9	18068	18067.1	18067.1	18067.1	18067.1	18068.8	776.58	16661	16827.4	16670.8	16827.4	776.38	20247.6	20198.6	20198.6	20198.6	20198.9	20198.8	20434	20198.6	20198.6	20434.6
776.18	18220.1	18069.5	18069.6	18068.8	18068.8	18068.8	18068.8	18070.2	776.48	16748.4	16813.3	16671.7	16813.3	776.28	20259.9	20198.7	20198.7	20198.7	20199	20198.9	20420	20198.7	20198.7	20420.5
776.08	18035.2	18069.7	18069.9	18069.2	18069.2	18069.2	18069.2	18070.4	776.38	16461.4	16801.7	16674.3	16801.7	776.18	20370.2	20198.9	20198.9	20198.9	20199.1	20199	20406.2	20198.9	20198.9	20406.6
775.98	18038.7	18070	18070.1	18069.5	18069.5	18069.5	18069.5	18070.6	776.28	16720.3	16788.9	16674.9	16788.9	776.08	20508.2	20199	20199	20199	20199.2	20199.2	20392.7	20199	20199	20393
775.88	18106.9	18070.3	18070.5	18070	18070	18070	18070	18070.9	776.18	16779.5	16777.7	16676.1	16777.7	775.98	20192.6	20199.2	20199.2	20199.2	20199.3	20199.3	20379.6	20199.2	20199.2	20379.8
775.78	18015.7	18070.9	18071	18070.6	18070.6	18070.6	18070.6	18071.3	776.08	16874.6	16768.7	16678.5	16768.7	775.88	20169.1	20199.3	20199.3	20199.3	20199.5	20199.4	20366.9	20199.3	20199.3	20367.1
775.68	18193.4	18072.2	18072.3	18071.9	18071.9	18071.9	18071.9	18072.6	775.98	16673	16758.3	16678.6	16758.3	775.78	20269.4	20199.5	20199.5	20199.5	20199.6	20199.5	20354.8	20199.5	20199.5	20354.9
775.58	18331.6	18075	18075.2	18074.8	18074.8	18074.8	18074.8	18075.4	775.88	16608.8	16749.6	16679.4	16749.6	775.68	20176.6	20199.6	20199.6	20199.6	20199.7	20199.7	20343.1	20199.6	20199.6	20343.3
775.48	18306.3	18077.6	18077.7	18077.4	18077.4	18077.4	18077.4	18077.9	775.78	16716.8	16741.3	16679.9	16741.3	775.58	20315.6	20199.8	20199.8	20199.8	20199.9	20199.8	20332	20199.8	20199.8	20332.1
775.38	17941.4	18079.1	18079.2	18078.9	18078.9	18078.9	18078.9	18079.3	775.68	16689.2	16733.6	16680	16733.6	775.48	20501.3	20199.9	20199.9	20199.9	20200	20200	20321.5	20199.9	20199.9	20321.6
775.28	17990.6	18080	18080.2	18079.9	18079.9	18079.9	18079.9	18080.3	775.58	16860.2	16728.7	16682.2	16728.7	775.38	20177.9	20200.1	20200.1	20200.1	20200.1	20200.1	20311.6	20200.1	20200.1	20311.6
775.18	17961.8	18081.4	18081.5	18081.3	18081.3	18081.3	18081.3	18081.6	775.48	16845.5	16724.4	16684.1	16724.4	775.28	20208.1	20200.2	20200.2	20200.2	20200.3	20200.3	20302.2	20200.2	20200.2	20302.3
775.08	18078.7	18081.4	18081.5	18081.3	18081.3	18081.3	18081.3	18081.6	775.38	16871.3	16721.1	16686.4	16721.1	775.18	20302.1	20200.4	20200.4	20200.4	20200.4	20200.4	20293.4	20200.4	20200.4	20293.5
774.98	18198.9	18082.7	18082.8	18082.6	18082.6	18082.6	18082.6	18082.8	775.28	16600.7	16717.2	16687.4	16717.2	775.08	20305.5	20200.5	20200.5	20200.5	20200.6	20200.6	20285.2	20200.5	20200.5	20285.3
774.88	17981.4	18083.8	18083.9	18083.8	18083.8	18083.8	18083.8	18083.9	775.18	16852.5	16714.9	16689.4	16714.9	774.98	20205.9	20200.7	20200.7	20200.7	20200.7	20200.7	20277.6	20200.7	20200.7	20277.6
774.78	18248.1	18085.6	18085.7	18085.6	18085.6	18085.6	18085.6	18085.7	775.08	16737.6	16711.7	16690	16711.7	774.88	20528.3	20200.9	20200.9	20200.9	20200.9	20200.9	20270.5	20200.9	20200.9	20270.5
774.68	18318.2	18088.2	18088.3	18088.2	18088.2	18088.2	18088.2	18088.3	774.98	16844.1	16710.2	16691.8	16710.2	774.78	20280.5	20201	20201	20201	20201	20201	20264	20201	20201	20264
774.58	18196.6	18089.4	18089.5	18089.4	18089.4	18089.4	18089.4	18089.5	774.88	16876	16709.6	16694	16709.6	774.68	20419.5	20201.2	20201.2	20201.2	20201.2	20201.2	20257.9	20201.2	20201.2	20257.9
774.48	18251.8	18091.2	18091.3	18091.2	18091.2	18091.2	18091.2	18091.3	774.78	16727	16707.5	16694.4	16707.5	774.58	20345.4	20201.3	20201.3	20201.3	20201.3	20201.3	20252.4	20201.3	20201.3	20252.4
774.38	18198.8	18092.4	18092.4	18092.4	18092.4	18092.4	18092.4	18092.5	774.68	17180.8	16711.3	16700.3	16711.3	774.48	20156.2	20201.5	20201.5	20201.5	20201.5	20201.5	20247.3	20201.5	20201.5	20247.3
774.28	17981.4	18093.6	18093.7	18093.6	18093.6	18093.6	18093.6	18093.7	774.58	16590.3	16710.8	16701.6	16710.8	774.38	20141.4	20201.6	20201.6	20201.6	20201.6	20201.6	20242.7	20201.6	20201.6	20242.7
774.18	18239.4	18095.3	18095.3	18095.3	18095.3	18095.3	18095.3	18095.3	774.48	16869.6	16711.3	16703.6	16711.3	774.28	20285.9	20201.8	20201.8	20201.8	20201.8	20201.8	20238.4	20201.8	20201.8	20238.4
774.08	18019.6	18096.1	18096.2	18096.1	18096.1	18096.1	18096.1	18096.2	774.38	16740.3	16710.4	16704.1	16710.4	774.18	20460.8	20201.9	20201.9	20201.9	20201.9	20201.9	20234.6	20201.9	20201.9	20234.6
773.98	18044.6	18096.7	18096.7	18096.7	18096.7	18096.7	18096.7	18096.7	774.28	16886.1	16711.5	16706.2	16711.5	774.08	20152.6	20202.1	20202.1	20202.1	20202.1	20202.1	20231.1	20202.1	20202.1	20231.2
773.88	18043.7	18097.3	18097.3	18097.3	18097.3	18097.3	18097.3	18097.3	774.18	16644.8	16711.3	16707	16711.3	773.98	20115.3	20202.2	20202.2	20202.2	20202.2	20202.2	20228	20202.2	20202.2	20228
773.78	18010.9	18098.3	18098.3	18098.3	18098.3	18098.3	18098.3	18098.3	774.08	16758.3	16711.2	16707.6	16711.2	773.88	20328.9	20202.4	20202.4	20202.4	20202.4	20202.4	20225.2	20202.4	20202.4	20225.2
773.68	18066.1	18098.7	18098.7	18098.7	18098.7	18098.7	18098.7	18098.7	773.98	16778.5	16711.4	16708.5	16711.4	773.78	20387.5	20202.5	20202.5	20202.5	20202.5	20202.5	20222.7	20202.5	20202.5	20222.7
773.58	18107.4	18098.8	18098.8	18098.7	18098.7	18098.7	18098.7	18098.8	773.88	16785.2	16711.7	16709.4	16711.7	773.68	20496.3	20202.7	20202.7	20202.7	20202.7	20202.7	20220.5	20202.7	20202.7	20220.5
773.48	18065.5	18099.1	18099.1	18099.1	18099.1	18099.1	18099.1	18099.1	773.78	16725.5	16711.5	16709.6	16711.5	773.58	20156.6	20202.8	20202.8	20202.8	20202.8	20202.8	20218.5	20202.8	20202.8	20218.5
773.38	18142.1	18099.6	18099.6	18099.6	18099.6	18099.6	18099.6	18099.6	773.68	16867.1	16713	16711.5	16713	773.48	20289.6	20203	20203	20203	20203	20203	20216.7	20203	20203	20216.7
773.28	18080	18099.8	18099.8	18099.8	18099.8	18099.8	18099.8	18099.8	773.58	16906.7	16715.1	16713.8	16715.1	773.38	20437.8	20203.1	20203.1	20203.1	20203.1	20203.1	20215.2	20203.1	20203.1	20215.2
773.18	18151.4	18100.4	18100.4	18100.4	18100.4	18100.4	18100.4	18100.4	773.48	16900.3	16717	16716	16717	773.28	20145.2	20203.3	20203.3	20203.3	20203.3	20203.3	20213.8	20203.3	20203.3	20213.8
773.08	18037.5	18101.1	18101.1	18101.1	18101.1	18101.1	18101.1	18101.1	773.38	16979.6	16720	16719.2	16720	773.18	20418.2	20203.4	20203.4	20203.4	20203.4	20203.4	20212.6	20203.4	20203.4	20212.6
772.98	17958.4	18102.7	18102.7	18102.7	18102.7	18102.7	18102.7	18102.7	773.28	16779.5	16720.6	16719.9	16720.6	773.08	20149.5	20203.6	20203.6	20203.6	20203.6	20203.6	20211.6	20203.6	20203.6	20211.6
772.88	18092.2	18102.9	18102.9	18102.9	18102.9	18102.9	18102.9	18102.9	773.18	16673.2	16721	16720.5	16721	772.98	20096.5	20203.7	20203.7	20203.7	20203.7	20203.7	20210.7	20203.7	20203.7	20210.7
772.78	18104.4	18102.9	18102.9	18102.9	18102.9	18102.9	18102.9	18102.9	773.08	16811.9	16722	16721.6	16722	772.88	20048.9	20203.9	20203.9	20203.9	20203.9	20203.9	20209.9	20203.9	20203.9	20209.9
772.68	18125.7	18103.1	18103.1	18103.1	18103.1	18103.1	18103.1	18103.1	772.98	16947.6	16724.6	16724.3	16724.6	772.78	20202.5	20204	20204	20204	20204	20204	20209.2	20204	20204	20209.3
772.58	18122.2	18103.3	18103.3	18103.3	18103.3	18103.3	18103.3	18103.3	772.88	16450.8	16727.9	16727.7	16727.9	772.68	20128	20204.2	20204.2	20204.2	20204.2	20204.2	20208.7	20204.2	20204.2	20208.7
772.48	18006.5	18104.4	18104.4	18104.4	18104.4	18104.4	18104.4	18104.4	772.78	16748.8	16728.1	16727.9	16728.1	772.58	20245.4	20204.3	20204.3	20204.3	20204.3	20204.3	20208.2	20204.3	20204.3	20208.2
772.38	18022.3	18105.4	18105.4	18105.4	18105.4	18105.4	18105.4	18105.4	772.68	16371.4	16732.5	16732.3	16732.5	772.48	20167	20204.5	20204.5	20204.5	20204.5	20204.5	20207.8	20204.5	20204.5	20207.8
772.28	18322	18107.8	18107.8	18107.8	18107.8	18107.8	18107.8	18107.8	772.58	16678.1	16733.1	16733	16733.1	772.38	20139.8	20204.6	20204.6	20204.6	20204.6	20204.6	20207.5	20204.6	20204.6	20207.5
772.18	18027.2	18108.7	18108.7	18108.7	18108.7	18108.7	18108.7	18108.7	772.48	16649	16734.1	16734	16734.1	772.28	20204.8	20204.8	20204.8	20204.8	20204.8	20204.8	20207.3	20204.8	20204.8	20207.3
772.08	18231.6	18110.1	18110.1	18110.1	18110.1	18110.1	18110.1	18110.1	772.38	16924.2	16736.4	16736.3	16736.4	772.18	20076.8	20076.8	20076.8	20076.8	20076.8	20076.8	20078.9	20076.8	20076.8	20078.9
771.98	18115.5	18110.1	18110.1	18110.1	18110.1	18110.1	18110.1	18110.1	772.28	16833.5	16737.5	16737.4	16737.5	772.08	20203.8	20203.8	20203.8	20203.8	20203.8	20203.8	20205.6	20203.8	20203.8	20205.6
771.88	18103	18110.2	18110.2	18110.2	18110.2	18110.2	18110.2	18110.2	772.18	16724.3	16737.7	16737.6	16737.7	771.98	20421.3	20421.3	20421.3	20421.3	20421.3	20421.3	20422.8	20421.3	20421.3	20422.8
771.78	18008.3	18111.4	18111.4	18111.4	18111.4	18111.4	18111.4	18111.4	772.08	16617.1	16739.1	16739.1	16739.1	771.88	20420.4	20420.4	20420.4	20420.4	20420.4	20420.4	20421.7	20420.4	20420.4	20421.7
771.68	18113.5	18111.4	18111.4	18111.4	18111.4	18111.4	18111.4	18111.4	771.98	16477.3	16742.3	16742.3	16742.3	771.78	20231.8	20231.8	20231.8	20231.8	20231.8	20231.8	20232.9	20231.8	20231.8	20232.9
771.58	18093.5	18111.6	18111.6	18111.6	18111.6	18111.6	18111.6	18111.6	771.88	16633.2	16743.7	16743.6	16743.7	771.68	20218.1	20218.1	20218.1	20218.1	20218.1	20218.1	20219	20218.1	20218.1	20219
771.48	18158.1	18112.1	18112.1	18112.1	18112.1	18112.1	18112.1	18112.1	771.78	16745.9	16743.7	16743.7	16743.7	771.58	20378.3	20378.3	20378.3	20378.3	20378.3	20378.3	20379.1	20378.3	20378.3	20379.1
771.38	18084.7	18084.7	18084.7	18084.7	18084.7	18084.7	18084.7	18084.7	771.68	16908.2	16745.7	16745.6	16745.7	771.48	20251.1	20251.1	20251.1	20251.1	20251.1	20251.1	20251.8	20251.1	20251.1	20251.8
771.28	18144.8	18144.8	18144.8	18144.8	18144.8	18144.8	18144.8	18144.8	771.58	16788.4	16746.2	16746.2	16746.2	771.38	20229	20229	20229	20229	20229	20229	20229.6	20229	20229	20229.6
771.18	18170.6	18170.6	18170.6	18170.6	18170.6	18170.6	18170.6	18170.6	771.48	16594.9	16748	16748	16748	771.28	20337.1	20337.1	20337.1	20337.1	20337.1	20337.1	20337.6	20337.1	20337.1	20337.6
771.08	18122.6	18122.6	18122.6	18122.6	18122.6	18122.6	18122.6	18122.6	771.38	16553.8	16750.4	16750.4	16750.4	771.18	20161.7	20161.7	20161.7	20161.7	20161.7	20161.7	20162.1	20161.7	20161.7	20162.1
770.98	18092	18092	18092	18092	18092	18092	18092	18092	771.28	16856.7	16751.7	16751.7	16751.7	771.08	20381.3	20381.3	20381.3	20381.3	20381.3	20381.3	20381.6	20381.3	20381.3	20381.6
770.88	18230.7	18230.7	18230.7	18230.7	18230.7	18230.7	18230.7	18230.7	771.18	16684.9	16752.5	16752.5	16752.5	770.98	20113.6	20113.6	20113.6	20113.6	20113.6	20113.6	20113.9	20113.6	20113.6	20113.9
770.78	18042.5	18042.5	18042.5	18042.5	18042.5	18042.5	18042.5	18042.5	771.08	16752.5	16752.5	16752.5	16752.5	770.88	20134.4	20134.4	20134.4	20134.4	20134.4	20134.4	20134.6	20134.4	20134.4	20134.6
														770.78	20182.9	20182.9	20182.9	20182.9	20182.9	20182.9	20183.1	20182.9	20182.9	20183.1
														770.68	20261.4	20261.4	20261.4	20261.4	20261.4	20261.4	20261.6	20261.4	20261.4	20261.6
														770.58	20396	20396	20396	20396	20396	20396	20396.1	20396	20396	20396.1
														770.48	20402	20402	20402	20402	20402	20402	20402.1	20402	20402	20402.1
														770.38	20431.1	20431.1	20431.1	20431.1	20431.1	20431.1	20431.2	20431.1	20431.1	20431.2
														770.28	20457.3	20457.3	20457.3	20457.3	20457.3	20457.3	20457.4	20457.3	20457.3	20457.4
														770.18	20231.5	20231.5	20231.5	20231.5	20231.5	20231.5	20231.6	20231.5	20231.5	20231.6
														770.08	20314.6	20314.6	20314.6	20314.6	20314.6	20314.6	20314.6	20314.6	20314.6	20314.6
														769.98	20226.9	20226.9	20226.9	20226.9	20226.9	20226.9	20226.9	20226.9	20226.9	20226.9
														769.88	19996.4	19996.4	19996.4	19996.4	19996.4	19996.4	19996.4	19996.4	19996.4	19996.4
2.00061	-0.03583	2.0006	-0.02889
2.00067	-0.03721	2.00065	-0.02767
2.00072	-0.04249	2.00071	-0.02657
2.00078	-0.04482	2.00077	-0.02217
2.00084	-0.04289	2.00082	-0.02841
2.00089	-0.04704	2.00088	-0.01885
2.00095	-0.05111	2.00094	-0.02917
2.00101	-0.04898	2.001	-0.02995
2.00107	-0.04916	2.00105	-0.02954
2.00112	-0.05257	2.00111	-0.03804
2.00118	-0.05506	2.00117	-0.03683
2.00124	-0.05422	2.00122	-0.03879
2.00129	-0.06171	2.00128	-0.02927
2.00135	-0.06273	2.00134	-0.03751
2.00141	-0.06322	2.00139	-0.04389
2.00146	-0.0649	2.00145	-0.03929
2.00152	-0.06584	2.00151	-0.04604
2.00158	-0.07159	2.00157	-0.03634
2.00164	-0.06484	2.00162	-0.04609
2.00169	-0.06765	2.00168	-0.04679
2.00175	-0.07185	2.00174	-0.04649
2.00181	-0.06652	2.00179	-0.04871
2.00186	-0.07683	2.00185	-0.05475
2.00192	-0.07753	2.00191	-0.05394
2.00198	-0.08163	2.00196	-0.0541
2.00203	-0.08301	2.00202	-0.04817
2.00209	-0.08923	2.00208	-0.05864
2.00215	-0.08989	2.00214	-0.06937
2.00221	-0.08845	2.00219	-0.06686
2.00226	-0.09998	2.00225	-0.06205
2.00232	-0.10374	2.00231	-0.05644
2.00238	-0.09578	2.00236	-0.06506
2.00243	-0.09994	2.00242	-0.05604
2.00249	-0.10035	2.00248	-0.05496
2.00255	-0.09997	2.00253	-0.05749
2.0026	-0.10274	2.00259	-0.07089
2.00266	-0.10346	2.00265	-0.0649
2.00272	-0.10407	2.00271	-0.07301
2.00278	-0.10029	2.00276	-0.07661
2.00283	-0.11161	2.00282	-0.07314
2.00289	-0.11198	2.00288	-0.07505
2.00295	-0.11904	2.00293	-0.07306
2.003	-0.11429	2.00299	-0.07856
2.00306	-0.11678	2.00305	-0.07647
2.00312	-0.11847	2.0031	-0.07491
2.00317	-0.1234	2.00316	-0.07063
2.00323	-0.12007	2.00322	-0.07625
2.00329	-0.12153	2.00328	-0.07125
2.00335	-0.11726	2.00333	-0.07145
2.0034	-0.11832	2.00339	-0.07479
2.00346	-0.10767	2.00345	-0.08011
2.00352	-0.09839	2.0035	-0.06556
2.00357	-0.09811	2.00356	-0.06886
2.00363	-0.09537	2.00362	-0.06421
2.00369	-0.09409	2.00368	-0.06568
2.00375	-0.09907	2.00373	-0.05966
2.0038	-0.08453	2.00379	-0.05879
2.00386	-0.08377	2.00385	-0.05149
2.00392	-0.07569	2.0039	-0.04829
2.00397	-0.06861	2.00396	-0.05831
2.00403	-0.06615	2.00402	-0.05457
2.00409	-0.06003	2.00408	-0.03386
2.00415	-0.0512	2.00413	-0.03062
2.0042	-0.05055	2.00419	-0.02595
2.00426	-0.03618	2.00425	-0.02326
2.00432	-0.03008	2.0043	-0.02034
2.00437	-0.02032	2.00436	-0.01428
2.00443	-0.02104	2.00442	-0.0181
2.00449	-0.01324	2.00448	-0.00726
2.00455	-0.00194	2.00453	0.00614
2.0046	0.00164	2.00459	0.01467
2.00466	0.01701	2.00465	-0.00225
2.00472	0.02326	2.0047	0.00393
2.00477	0.02844	2.00476	0.016
2.00483	0.03126	2.00482	0.01962
2.00489	0.03753	2.00488	0.03568
2.00495	0.0356	2.00493	0.03128
2.005	0.04587	2.00499	0.03392
2.00506	0.05748	2.00505	0.03974
2.00512	0.06147	2.0051	0.03703
2.00517	0.06363	2.00516	0.03898
2.00523	0.06374	2.00522	0.04344
2.00529	0.06692	2.00528	0.0434
2.00535	0.0714	2.00533	0.05521
2.0054	0.07832	2.00539	0.05336
2.00546	0.0793	2.00545	0.05487
2.00552	0.08092	2.0055	0.05273
2.00557	0.09085	2.00556	0.06608
2.00563	0.09016	2.00562	0.06445
2.00569	0.09621	2.00568	0.0696
2.00575	0.09428	2.00573	0.0594
2.0058	0.09273	2.00579	0.05598
2.00586	0.1065	2.00585	0.06641
2.00592	0.10698	2.0059	0.06434
2.00597	0.10524	2.00596	0.05845
2.00603	0.10427	2.00602	0.07618
2.00609	0.10878	2.00608	0.06822
2.00615	0.10885	2.00613	0.07369
2.0062	0.10468	2.00619	0.06955
2.00626	0.10548	2.00625	0.06203
2.00632	0.09954	2.00631	0.06085
2.00638	0.10725	2.00636	0.07013
2.00643	0.1083	2.00642	0.07311
2.00649	0.10449	2.00648	0.06827
2.00655	0.10774	2.00653	0.06264
2.0066	0.10642	2.00659	0.06758
2.00666	0.10138	2.00665	0.06974
2.00672	0.09873	2.00671	0.06531
2.00678	0.10281	2.00676	0.07024
2.00683	0.09341	2.00682	0.06577
2.00689	0.09802	2.00688	0.06391
2.00695	0.09413	2.00694	0.06189
2.00701	0.09263	2.00699	0.06583
2.00706	0.08913	2.00705	0.06355
2.00712	0.09077	2.00711	0.05474
2.00718	0.08875	2.00716	0.05332
2.00723	0.09153	2.00722	0.06544
2.00729	0.08219	2.00728	0.0495
2.00735	0.0867	2.00734	0.0463
2.00741	0.08655	2.00739	0.0533
2.00746	0.08245	2.00745	0.04676
2.00752	0.07766	2.00751	0.04012
2.00758	0.07977	2.00757	0.04601
2.00764	0.07569	2.00762	0.05008
2.00769	0.07186	2.00768	0.03479
2.00775	0.0698	2.00774	0.03936
2.00781	0.06761	2.00779	0.0451
2.00787	0.06076	2.00785	0.04837
2.00792	0.06178	2.00791	0.03704
2.00798	0.05938	2.00797	0.03523
2.00804	0.06162	2.00802	0.03728
2.00809	0.05541	2.00808	0.031
2.00815	0.05715	2.00814	0.03808
2.00821	0.06087	2.0082	0.03242
2.00827	0.05123	2.00825	0.03516
2.00832	0.05003	2.00831	0.0236
2.00838	0.03971	2.00837	0.03323
2.00844	0.04425	2.00843	0.03223
2.0085	0.04587	2.00848	0.0244
2.00855	0.03689	2.00854	0.02656
2.00861	0.0492	2.0086	0.02721
2.00867	0.04725	2.00866	0.02599
2.00873	0.04005	2.00871	0.02531
2.00878	0.04115	2.00877	0.02746
2.00884	0.03819	2.00883	0.02704
2.0089	0.0355	2.00888	0.02275
2.00895	0.03947	2.00894	0.02346
2.00901	0.03906	2.009	0.0239
2.00907	0.03379	2.00906	0.02201
2.00913	0.03677	2.00911	0.02394
2.00918	0.03617	2.00917	0.011
2.00924	0.03745	2.00923	0.01509
2.0093	0.03403	2.00929	0.01957
2.00936	0.03199	2.00934	0.01767
2.00941	0.02893	2.0094	0.0203
2.00947	0.03029	2.00946	0.02197
2.00953	0.02699	2.00952	0.01167
2.00959	0.02799	2.00957	0.0138
2.00964	0.02718	2.00963	0.0043
2.0097	0.0193	2.00969	0.0031
2.00976	0.0255	2.00975	0.01207
2.00982	0.02526	2.0098	0.01611
2.00987	0.02308	2.00986	0.01052
2.00993	0.01951	2.00992	0.01234
2.00999	0.0198	2.00998	0.0155
2.01005	0.02273	2.01003	0.00964
2.0101	0.02074	2.01009	0.01402
2.01016	0.01778	2.01015	0.01364
2.01022	0.01329	2.01021	0.01502
2.01028	0.01764	2.01026	0.01465
2.01033	0.02255	2.01032	0.01415
2.01039	0.0119	2.01038	0.00589
2.01045	0.01516	2.01044	0.01664
2.01051	0.02046	2.01049	0.01598
2.01056	0.01973	2.01055	0.02044
2.01062	0.01644	2.01061	0.01824
2.01068	0.01705	2.01067	0.01092
2.01074	0.01858	2.01072	0.00267
2.01079	0.01293	2.01078	0.00921
2.01085	0.0116	2.01084	0.000829071
2.01091	0.01181	2.0109	0.00445
2.01097	0.01357	2.01095	0.01319
2.01102	0.0147	2.01101	0.00821
2.01108	0.01575	2.01107	0.01685
2.01114	0.01642	2.01113	0.00493
2.0112	0.01378	2.01118	0.01077
2.01125	0.01641	2.01124	7.96488e-05
2.01131	0.01573	2.0113	0.00823
2.01137	0.01651	2.01136	0.01217
2.01143	0.01027	2.01141	0.00329
2.01148	0.0122	2.01147	0.01794
2.01154	0.01556	2.01153	0.01438
2.0116	0.00732	2.01159	0.00833
2.01166	0.01004	2.01164	0.01579
2.01171	0.00848	2.0117	0.00045813
2.01177	0.01386	2.01176	0.00124
2.01183	0.00658	2.01182	0.00624
2.01189	0.0141	2.01187	0.01142
2.01194	0.01202	2.01193	0.01061
2.012	0.00709	2.01199	0.00238
2.01206	0.0121	2.01205	0.000988907
2.01212	0.01195	2.0121	0.01369
2.01217	0.01167	2.01216	0.01742
2.01223	0.00733	2.01222	0.000812484
2.01229	0.01138	2.01228	0.00477
2.01235	0.00667	2.01233	0.01041
2.0124	0.00683	2.01239	0.00249
2.01246	0.00201	2.01245	0.000595348
2.01252	0.00632	2.01251	0.00611
2.01258	0.00365	2.01256	0.00263
2.01263	0.01241	2.01262	0.01066
2.01269	0.0081	2.01268	0.01772
2.01275	0.01132	2.01274	0.0028
2.01281	0.00881	2.01279	0.00563
2.01287	0.0083	2.01285	0.00627
2.01292	0.00943	2.01291	0.00136
2.01298	0.01188	2.01297	0.00872
2.01304	0.01295	2.01303	0.00766
2.0131	0.01049	2.01308	-0.00236
2.01315	0.00603	2.01314	0.000183693
2.01321	0.00478	2.0132	-0.00419
2.01327	0.00645	2.01326	0.00324
2.01333	0.00552	2.01331	-0.00541
2.01338	0.00958	2.01337	0.008
2.01344	0.00753	2.01343	0.00136
2.0135	0.00746	2.01349	0.01427
2.01356	0.00832	2.01354	0.00638
2.01361	0.00551	2.0136	0.00319
2.01367	0.00523	2.01366	-0.000823578
2.01373	0.00822	2.01372	0.00926
2.01379	0.00988	2.01377	0.0052
2.01385	0.00396	2.01383	0.0024
2.0139	0.00516	2.01389	-0.00442
2.01396	0.00153	2.01395	0.00864
2.01402	0.0066	2.01401	-0.0002355
2.01408	0.00768	2.01406	0.00179
2.01413	0.00774	2.01412	0.01749
2.01419	0.01006	2.01418	1.63174e-05
2.01425	0.00871	2.01424	0.00516
2.01431	0.00323	2.01429	0.00017163
2.01436	0.00939	2.01435	0.0071
2.01442	0.00786	2.01441	0.00245
2.01448	0.00284	2.01447	0.0103
2.01454	0.01212	2.01452	0.00464
2.0146	0.000227792	2.01458	-0.00188
2.01465	0.00493	2.01464	0.00876
2.01471	0.00374	2.0147	0.00268
2.01477	0.00694	2.01476	0.00537
2.01483	0.00673	2.01481	0.00576
2.01488	0.00247	2.01487	0.00464
2.01494	0.0061	2.01493	0.01222
2.015	0.00201	2.01499	0.02002
2.01506	0.00232	2.01504	0.00863
2.01512	0.00301	2.0151	0.00323
2.01517	0.00498	2.01516	0.00152
2.01523	0.00512	2.01522	-0.00293
2.01529	0.00331	2.01528	0.00241
2.01535	0.00233	2.01533	-0.00262
2.0154	-0.000279886	2.01539	-0.00227
2.01546	0.00204	2.01545	-0.000374227
2.01552	0.00716	2.01551	-0.00569
2.01558	-0.00121	2.01556	0.01629
2.01563	0.00384	2.01562	0.00836
2.01569	0.00539	2.01568	0.00467
2.01575	-0.00199	2.01574	0.00969
2.01581	-0.00221	2.0158	0.00549
2.01587	0.00308	2.01585	0.02082
2.01592	0.00344	2.01591	0.01439
2.01598	-0.00189	2.01597	0.01379
2.01604	0.00653	2.01603	-0.00827
2.0161	0.00326	2.01608	0.00337
2.01616	-0.00159	2.01614	0.00431
2.01621	-0.00171	2.0162	0.0069
2.01627	0.00241	2.01626	0.00154
2.01633	-0.000317807	2.01632	-0.00411
2.01639	0.00156	2.01637	-0.00445
2.01644	0.00438	2.01643	0.00245
2.0165	0.00815	2.01649	0.0069
2.01656	0.00372	2.01655	-0.00198
2.01662	0.00485	2.0166	0.00596
2.01668	0.00792	2.01666	0.00623
2.01673	0.00603	2.01672	0.00117
2.01679	0.00662	2.01678	0.00326
2.01685	0.00662	2.01684	0.00541
2.01691	0.00512	2.01689	0.00352
2.01696	0.00372	2.01695	-0.00113
2.01702	0.00402	2.01701	0.01095
2.01708	0.00606	2.01707	0.00341
2.01714	0.00515	2.01713	0.000934623
2.0172	-0.000340469	2.01718	0.00419
2.01725	0.0034	2.01724	-0.00204
2.01731	0.00474	2.0173	-0.000377242
2.01737	0.00576	2.01736	0.00212
2.01743	0.00685	2.01741	0.00956
2.01749	0.00113	2.01747	0.00884
2.01754	0.00243	2.01753	0.000459637
2.0176	0.0113	2.01759	-0.00177
2.01766	0.00327	2.01765	0.00388
2.01772	0.00491	2.0177	0.00687
2.01778	0.000953038	2.01776	0.00228
2.01783	0.00601	2.01782	0.00229
2.01789	0.00235	2.01788	0.00213
2.01795	0.00523	2.01794	0.00877
2.01801	0.00353	2.01799	0.00613
2.01806	0.00103	2.01805	0.00598
2.01812	0.00301	2.01811	0.01118
2.01818	0.000424961	2.01817	0.00147
2.01824	-0.000472197	2.01823	0.0015
2.0183	-0.00468	2.01828	-0.00157
2.01835	0.00228	2.01834	0.00913
2.01841	-0.00254	2.0184	-0.00597
2.01847	-0.000750499	2.01846	0.00779
2.01853	0.000930656	2.01852	0.00519
2.01859	0.00165	2.01857	0.00659
2.01864	0.00283	2.01863	-0.00775
2.0187	-0.00357	2.01869	-0.0045
2.01876	-0.00405	2.01875	-0.00536
2.01882	-0.00296	2.0188	0.00661
2.01888	-0.000278663	2.01886	-0.000202327
2.01893	-0.000764067	2.01892	0.0041
2.01899	0.00523	2.01898	0.0107
2.01905	0.00489	2.01904	-0.00179
2.01911	0.00263	2.01909	0.00471
2.01917	-0.00262	2.01915	0.00303
2.01922	0.00674	2.01921	0.00343
2.01928	0.00132	2.01927	-0.00475
2.01934	0.00399	2.01933	-0.00223
2.0194	0.00417	2.01938	0.00495
2.01946	0.0011	2.01944	0.01283
2.01951	-0.000240804	2.0195	0.00231
2.01957	0.00381	2.01956	-0.01075
2.01963	0.01092	2.01962	-0.000110345
2.01969	0.00638	2.01967	0.00426
2.01975	0.01123	2.01973	0.00124
2.0198	0.00413	2.01979	-0.00271
2.01986	0.0012	2.01985	0.00101
2.01992	-0.00482	2.01991	-0.000998494
2.01998	0.00844	2.01996	0.00224
2.02004	0.00172	2.02002	-0.00281
2.02009	0.00657	2.02008	-0.00299
2.02015	-0.00293	2.02014	0.0059
2.02021	0.00061767	2.0202	-0.00176
2.02027	0.00557	2.02025	0.00327
2.02033	-0.000918304	2.02031	0.00119
2.02038	0.00305	2.02037	0.01748
2.02044	0.00825	2.02043	0.00214
2.0205	0.01022	2.02049	0.00874
2.02056	0.000900859	2.02055	0.00863
2.02062	0.00833	2.0206	0.00494
2.02067	0.00776	2.02066	-0.00324
2.02073	0.01006	2.02072	0.00889
2.02079	0.00324	2.02078	0.0027
2.02085	0.00523	2.02084	0.00385
2.02091	0.01018	2.02089	0.00924
2.02096	0.00593	2.02095	0.00214
2.02102	-0.00439	2.02101	0.00264
2.02108	0.0057	2.02107	-0.00685
2.02114	-0.00157	2.02113	-0.00216
2.0212	0.0013	2.02118	0.00128
2.02126	0.0076	2.02124	0.01102
2.02131	0.00888	2.0213	0.000655663
2.02137	0.00349	2.02136	-0.00208
2.02143	0.00777	2.02142	-0.00827
2.02149	0.00886	2.02147	0.00337
2.02155	0.00588	2.02153	-0.00154
2.0216	0.0083	2.02159	-0.000439066
2.02166	0.01064	2.02165	0.01015
2.02172	0.00352	2.02171	0.00301
2.02178	-0.00282	2.02177	0.00218
2.02184	0.00353	2.02182	-0.00323
2.02189	0.00185	2.02188	0.00217
2.02195	0.00443	2.02194	-0.000606442
2.02201	0.000366948	2.022	-0.00088691
2.02207	0.00567	2.02206	0.000880339
2.02213	-0.000534827	2.02211	0.00842
2.02219	-0.00153	2.02217	0.0025
2.02224	0.00203	2.02223	0.00217
2.0223	0.00343	2.02229	0.00673
2.02236	0.00751	2.02235	0.00108
2.02242	0.00794	2.0224	-0.00641
2.02248	0.00157	2.02246	0.00168
2.02253	0.00731	2.02252	0.00149
2.02259	0.00476	2.02258	0.01038
2.02265	0.00286	2.02264	0.00593
2.02271	0.00393	2.0227	0.00756
2.02277	0.00449	2.02275	0.00399
2.02282	-0.00137	2.02281	0.00261
2.02288	0.00349	2.02287	-0.00162
2.02294	0.00487	2.02293	0.00736
2.023	0.000823514	2.02299	0.00441
2.02306	0.00968	2.02304	0.00186
2.02312	0.0064	2.0231	-0.00386
2.02317	0.00628	2.02316	-0.00114
2.02323	0.00494	2.02322	0.00117
2.02329	0.00292	2.02328	0.00153
2.02335	0.00192	2.02334	0.000902958
2.02341	0.00252	2.02339	-0.000335021
2.02347	0.00327	2.02345	0.00679
2.02352	0.00499	2.02351	-0.00197
2.02358	0.00587	2.02357	0.00488
2.02364	0.00722	2.02363	0.00234
2.0237	0.00376	2.02369	0.00295
2.02376	0.000845106	2.02374	0.01584
2.02381	0.0027	2.0238	0.00611
2.02387	0.00428	2.02386	0.000369164
2.02393	0.00328	2.02392	0.00576
2.02399	0.00597	2.02398	0.01227
2.02405	-0.000790384	2.02403	0.00406
2.02411	-0.000356077	2.02409	0.00784
2.02416	0.00241	2.02415	0.00262
2.02422	-0.000702575	2.02421	0.01254
2.02428	0.00236	2.02427	0.00892
2.02434	0.00474	2.02433	-0.00582
2.0244	0.00631	2.02438	0.00194
2.02446	0.01079	2.02444	0.00376
2.02451	0.00697	2.0245	0.00663
2.02457	0.00569	2.02456	0.0043
2.02463	0.000951757	2.02462	0.00498
2.02469	0.00148	2.02468	0.00339
2.02475	-0.00025926	2.02473	6.90936e-05
2.02481	-0.00141	2.02479	0.000966289
2.02486	0.00509	2.02485	-0.00595
2.02492	0.000472906	2.02491	-0.00262
2.02498	-0.00288	2.02497	0.00686
2.02504	-0.00172	2.02503	0.01154
2.0251	0.00359	2.02508	0.01177
2.02516	0.00409	2.02514	0.000189725
2.02521	0.00656	2.0252	0.0051
2.02527	0.00136	2.02526	0.00458
2.02533	0.00624	2.02532	0.0045
2.02539	0.00537	2.02538	-0.0014
2.02545	0.00936	2.02543	-0.00233
2.02551	0.00881	2.02549	0.00255
2.02556	0.00571	2.02555	0.000728042
2.02562	0.00366	2.02561	0.01653
2.02568	0.00641	2.02567	-0.00159
2.02574	0.00801	2.02573	-0.0016
2.0258	0.00783	2.02578	0.00378
2.02586	0.00451	2.02584	0.00249
2.02591	0.00438	2.0259	0.00932
2.02597	0.0017	2.02596	0.01551
2.02603	0.00428	2.02602	-0.00287
2.02609	0.00596	2.02608	0.00337
2.02615	0.003	2.02613	0.0041
2.02621	0.01055	2.02619	0.00202
2.02626	0.01016	2.02625	-0.00238
2.02632	0.0072	2.02631	-0.00323
2.02638	0.00611	2.02637	-0.00263
2.02644	0.00804	2.02643	-0.00183
2.0265	0.000558703	2.02648	-0.00405
2.02656	0.00721	2.02654	0.00802
2.02661	0.00606	2.0266	0.00355
2.02667	0.00628	2.02666	-0.00996
2.02673	0.00833	2.02672	0.01236
2.02679	0.00714	2.02678	-0.00124
2.02685	0.00283	2.02684	0.000916529
2.02691	0.0028	2.02689	-0.01337
2.02696	0.00822	2.02695	-0.000339545
2.02702	0.00932	2.02701	-0.00557
2.02708	0.00324	2.02707	-0.00255
2.02714	0.00331	2.02713	0.00773
2.0272	0.00692	2.02719	-0.00115
2.02726	0.00458	2.02724	0.00308
2.02732	0.00625	2.0273	-0.0074
2.02737	0.0037	2.02736	0.00904
2.02743	0.000264043	2.02742	0.00833
2.02749	0.00798	2.02748	0.01159
2.02755	-0.00050246	2.02754	-0.00204
2.02761	0.00435	2.02759	-0.000968336
2.02767	0.001	2.02765	0.00308
2.02772	0.00589	2.02771	0.00791
2.02778	0.00115	2.02777	-0.0088
2.02784	0.00298	2.02783	-0.00531
2.0279	0.00438	2.02789	-0.00108
2.02796	0.00207	2.02795	0.00498
2.02802	0.00454	2.028	0.0039
2.02808	0.00277	2.02806	-0.00158
2.02813	0.00107	2.02812	-0.00432
2.02819	0.00513	2.02818	0.00155
2.02825	0.00834	2.02824	0.00599
2.02831	0.00721	2.0283	0.00813
2.02837	0.00273	2.02836	0.0078
2.02843	0.00354	2.02841	0.00196
2.02849	0.00107	2.02847	-0.0029
2.02854	0.0018	2.02853	0.00479
2.0286	0.000999008	2.02859	-0.01015
2.02866	0.00842	2.02865	0.00216
2.02872	0.01367	2.02871	0.00133
2.02878	0.00941	2.02876	0.01174
2.02884	0.00792	2.02882	0.00723
2.02889	-0.00169	2.02888	-0.00208
2.02895	0.00745	2.02894	-0.00536
2.02901	0.000808643	2.029	0.00141
2.02907	0.00281	2.02906	0.00542
2.02913	0.00291	2.02912	-0.00637
2.02919	0.00851	2.02917	-0.000347084
2.02925	0.00912	2.02923	0.00652
2.0293	0.0036	2.02929	0.00405
2.02936	0.00409	2.02935	0.00284
2.02942	0.00749	2.02941	-0.000868815
2.02948	0.00549	2.02947	0.00807
2.02954	0.000956428	2.02953	0.00294
2.0296	0.00236	2.02958	0.00697
2.02966	-0.00173	2.02964	0.00156
2.02971	-0.00562	2.0297	0.00552
2.02977	0.00141	2.02976	0.00192
2.02983	0.00534	2.02982	0.00714
2.02989	0.00381	2.02988	0.0035
2.02995	-0.000960648	2.02994	0.0061
2.03001	0.00667	2.02999	0.00191
2.03007	0.00865	2.03005	0.00783
2.03013	0.00677	2.03011	0.00875
2.03018	0.00615	2.03017	0.00846
2.03024	0.00443	2.03023	0.00986
2.0303	0.00162	2.03029	0.00757
2.03036	0.00596	2.03035	0.00327
2.03042	0.0088	2.03041	0.00208
2.03048	0.00974	2.03046	0.00255
2.03054	0.00693	2.03052	0.0066
2.03059	0.00347	2.03058	0.0063
2.03065	0.00175	2.03064	0.0027
2.03071	0.00844	2.0307	0.00535
2.03077	-0.00248	2.03076	0.01499
2.03083	0.000291108	2.03082	0.00529
2.03089	-0.00374	2.03087	-0.0045
2.03095	-0.00438	2.03093	0.0052
2.031	0.000214956	2.03099	0.00776
2.03106	0.00614	2.03105	0.00159
2.03112	0.00467	2.03111	0.012
2.03118	0.000658126	2.03117	0.00239
2.03124	0.00637	2.03123	0.00792
2.0313	0.00399	2.03128	-0.00679
2.03136	0.00494	2.03134	-0.000155582
2.03142	0.00447	2.0314	-0.00417
2.03147	0.0036	2.03146	0.00283
2.03153	-0.000366365	2.03152	0.00143
2.03159	0.00378	2.03158	0.00663
2.03165	0.00281	2.03164	0.01541
2.03171	0.00123	2.0317	0.00229
2.03177	0.00446	2.03175	-0.0043
2.03183	0.00427	2.03181	-0.00254
2.03188	0.00178	2.03187	-0.00662
2.03194	0.00281	2.03193	0.00306
2.032	0.00269	2.03199	-0.007
2.03206	0.00765	2.03205	0.0017
2.03212	0.01101	2.03211	-0.00146
2.03218	0.00278	2.03217	0.00214
2.03224	0.00511	2.03222	-0.00334
2.0323	0.00825	2.03228	0.0096

## Sheet: Fig.2g
Electron energy loss spectrum (EELS) result from a selected area of a HAADF-STEM image of Co@Si NCs
X Axis	Y Axis
Energy Loss (eV)	Intensity (a.u.)
729.589	1225.58
729.839	-869.453
730.089	-461.266
730.339	-1185.98
730.589	-82.4141
730.839	191.43
731.089	680.219
731.339	-637.203
731.589	815.281
731.839	-377.367
732.089	-1224.38
732.339	65.0391
732.589	-438.602
732.839	3.92188
733.089	690.852
733.339	134.445
733.589	136.672
733.839	-713.234
734.089	-1703.52
734.339	-436.055
734.589	169.992
734.839	712.93
735.089	537.023
735.339	-19.8359
735.589	-1448.76
735.839	-1811.49
736.089	-895.391
736.339	-1951.24
736.589	501.469
736.839	681.438
737.089	-1807.76
737.339	-2295.25
737.589	278.812
737.839	-594.398
738.089	-390.672
738.339	1249.36
738.589	-419.469
738.839	478.875
739.089	1017.7
739.339	1695.03
739.589	1064.78
739.839	-96.4609
740.089	-246.742
740.339	-1165.66
740.589	1045.66
740.839	100.875
741.089	-688.125
741.339	1769.41
741.589	1111.41
741.839	-42.0625
742.089	819.336
742.339	1797.46
742.589	1121.69
742.839	1699.58
743.089	481.297
743.339	-607.758
743.589	-840.133
743.839	-445.781
744.089	1368.55
744.339	226.602
744.589	991.523
744.839	-41.9453
745.089	-1467.87
745.339	-502.984
745.589	-264.031
745.839	-213.023
746.089	1436.63
746.339	538.086
746.589	-27.3125
746.839	582.93
747.089	371.375
747.339	-527.887
747.589	1589
747.839	-93.1992
748.089	2127.9
748.339	1386.55
748.589	1121.54
748.839	2656.58
749.089	-238.519
749.339	-586.781
749.589	326.027
749.839	1010.71
750.089	1051.34
750.339	999.516
750.589	1523.15
750.839	-2693.8
751.089	-4231.25
751.339	116.43
751.589	-170.723
751.839	222.269
752.089	1028.24
752.339	-194.703
752.589	887.082
752.839	-760.633
753.089	-1166.02
753.339	-239.852
753.589	600.231
753.839	-521.164
754.089	972.809
754.339	-288.086
754.589	-202.519
754.839	-488.32
755.089	-860.742
755.339	1318.84
755.589	-239.469
755.839	220.074
756.089	1250.43
756.339	-1708.35
756.589	-1618.23
756.839	-1702.21
757.089	62.6797
757.339	-978.117
757.589	-463.504
757.839	-10.7461
758.089	-1073.39
758.339	-792.809
758.589	-1810.77
758.839	-1442.09
759.089	-7.78125
759.339	-361.961
759.589	178.613
759.839	-566.465
760.089	-735.231
760.339	-435.371
760.589	-518.887
760.839	-726.262
761.089	842.07
761.339	-602.715
761.589	-518.703
761.839	-1104.89
762.089	-550.758
762.339	-515.953
762.589	307.766
762.839	-286.727
763.089	-611.41
763.339	-720.414
763.589	-814.426
763.839	-1905.55
764.089	-344.465
764.339	-1565.29
764.589	-161.434
764.839	-1037.21
765.089	-1024.29
765.339	-163.668
765.589	-79.6914
765.839	583.168
766.089	549.199
766.339	724.023
766.589	-378.852
766.839	505
767.089	-543.25
767.339	-186.086
767.589	-103.941
767.839	-824.648
768.089	-1473.94
768.339	165.578
768.589	-526.922
768.839	-1334.2
769.089	-966.09
769.339	-577.723
769.589	-1500.64
769.839	-204.336
770.089	452.59
770.339	-415.824
770.589	304.953
770.839	26.8984
771.089	514.336
771.339	224.828
771.589	-1008.32
771.839	-1275.44
772.089	-752.641
772.339	-1705.94
772.589	502.293
772.839	-991.613
773.089	-1344.34
773.339	-1336.93
773.589	-1898.1
773.839	-1594.39
774.089	-834.394
774.339	-1227.52
774.589	-2476.13
774.839	-662.566
775.089	-1068.16
775.339	-380.512
775.589	-1037.34
775.839	-444.352
776.089	-133.043
776.339	1162.1
776.589	-434.848
776.839	334.898
777.089	-586.449
777.339	1251.11
777.589	1972.81
777.839	178.316
778.089	2369.86
778.339	2619.62
778.589	1277.93
778.839	2620.8
779.089	2939.65
779.339	2803.68
779.589	3758.73
779.839	2657.86
780.089	3334.11
780.339	2301.12
780.589	2339.59
780.839	3396.39
781.089	2599.3
781.339	1725.89
781.589	1000.79
781.839	593.508
782.089	912.461
782.339	75.2305
782.589	368.469
782.839	-361.383
783.089	416.981
783.339	-1066.57
783.589	-247.215
783.839	511.582
784.089	205.211
784.339	-666.344
784.589	-255.969
784.839	-19.0469
785.089	916.891
785.339	-250.184
785.589	-544.59
785.839	-1269.91
786.089	-185.125
786.339	188.234
786.589	25.5898
786.839	-891.574
787.089	-1794.54
787.339	-551.746
787.589	-1017.32
787.839	-927.195
788.089	-1194.69
788.339	-2215.18
788.589	-3002.86
788.839	-394.25
789.089	-1881.68
789.339	-1187.71
789.589	-1480.74
789.839	-598.356
790.089	-1407.64
790.339	-873.016
790.589	-3016.22
790.839	-2480.48
791.089	-1805.9
791.339	-941.957
791.589	-419.391
791.839	-1167.56
792.089	-1535.09
792.339	-1418.01
792.589	-424.133
792.839	-365.578
793.089	-1281.11
793.339	-2254.31
793.589	-2226.64
793.839	-1452.11
794.089	-899.086
794.339	394.363
794.589	-2197.02
794.839	-1749.48
795.089	-1365.09
795.339	-1018.75
795.589	-817.684
795.839	-406.012
796.089	-1754.91
796.339	-1344.14
796.589	-1788.26
796.839	-2509.49
797.089	-1213.2
797.339	-2220.23
797.589	-2143.97
797.839	-1318.82
798.089	642.359
798.339	117.789
798.589	-1656.81
798.839	-2044.36
799.089	-2241.9
799.339	-2777.28
799.589	-1976.47
799.839	-2124.89
800.089	-2177.55
800.339	182.445
800.589	-1267.62
800.839	-1591.61
801.089	-1341.56
801.339	-1287.41
801.589	-960.305
801.839	-771.16
802.089	-1380.09
802.339	-1197.82
802.589	-2721.92
802.839	-1242.65
803.089	-1842.37
803.339	-1233.89
803.589	-3280.14
803.839	-1513.39
804.089	-1940.1
804.339	-2304.75
804.589	-1684.53
804.839	-2873.62
805.089	-2517.97
805.339	-4359.26
805.589	-2520.12
805.839	-1757.25
806.089	-926.981
806.339	-831.566
806.589	-228.434
806.839	-2648.98
807.089	-2136.98
807.339	-2665.38
807.589	-1598.16
807.839	-1101.21
808.089	-1038.12
808.339	-1035.27
808.589	-176.586
808.839	-1522.12
809.089	-853.883
809.339	-1726.18
809.589	-1053.71
809.839	-2190.93
810.089	-2163.68
810.339	-2807.56
810.589	-2047.79
810.839	-1256.07
811.089	-1812.62
811.339	-711.352
811.589	-2679.36
811.839	-1206.56
812.089	-1933.82
812.339	-1116.96
812.589	-1584.11
812.839	-499.695
813.089	-1041
813.339	-642.539
813.589	-611.691
813.839	219.867
814.089	440.352
814.339	281.703
814.589	953.356
814.839	-304.102
815.089	-903.707
815.339	-906.422
815.589	315.387
815.839	-1021.51
816.089	-1896.57
816.339	-1937.51
816.589	-1778.39
816.839	-1616.06
817.089	27.3828
817.339	-585.281
817.589	-477.894
817.839	-362.727
818.089	190.367
818.339	-745.352
818.589	-1415.05
818.839	-831.641
819.089	-629.039
819.339	-1621.36
819.589	-1848.82
819.839	-1800.54
820.089	-1207.34
820.339	-1852.32
820.589	-637.648
820.839	-1015.86
821.089	-1617.78
821.339	-2131.37
821.589	-2513.65
821.839	-1955.42
822.089	-2457.14
822.339	-1290.99
822.589	-4130.8
822.839	-3396.48
823.089	-1072
823.339	-2130.89
823.589	-2064.14
823.839	-1465.3
824.089	-2892.41
824.339	-1751.35
824.589	-2416.52
824.839	-20636.6
825.089	-2163.21
825.339	-1885.21
825.589	-1752.73
825.839	-1985.9
826.089	-2366.3
826.339	-1870.58
826.589	-1373.1
826.839	-1094.53
827.089	-1321.19
827.339	-2005.71
827.589	-3146.72
827.839	-2556.18
828.089	-2140.52
828.339	-1238.69
828.589	-1209.36
828.839	-838.738
829.089	-1090.79
829.339	-886.738
829.589	-2129.26
829.839	-2295.65
830.089	-1165.06
830.339	-2154.34
830.589	-2112.71
830.839	-1594.43
831.089	-188.859
831.339	-1505.21
831.589	-962.731
831.839	-1482.77
832.089	-2085.11
832.339	-1851.92
832.589	-1510.65
832.839	-2443.12
833.089	-2901.26
833.339	-1309.54
833.589	-1772.72
833.839	-2750.49
834.089	-2085.71
834.339	-2342.97
834.589	-1708.1
834.839	-652.371
835.089	-1070.89
835.339	305.809
835.589	-744.375
835.839	-1804.96
836.089	-2598.9
836.339	-2994.7
836.589	-2285.64
836.839	-656.93
837.089	-1834.14
837.339	-2394.38
837.589	-2426.9
837.839	-1276.17
838.089	-811.566
838.339	-1749.09
838.589	-2169.21
838.839	-1992.33
839.089	-958.18
839.339	-1432.8
839.589	-2710.54
839.839	-2432.36
840.089	-1539.4
840.339	-1266.21
840.589	-2904.93
840.839	-3226.45
841.089	-2137.11
841.339	-2279.24
841.589	-2136.54
841.839	-2872.87
842.089	-2144.97
842.339	-1316.19
842.589	-2074.43
842.839	-1783.56
843.089	-2637.58
843.339	-1972.11
843.589	-1583.87
843.839	-1975.56
844.089	-2845.77
844.339	-2648.21
844.589	-1225.16
844.839	-1775.13
845.089	-2536
845.339	-2682.01
845.589	-2358.12
845.839	-2317.62
846.089	-2201.16
846.339	-2258.69
846.589	-1204.38
846.839	-2091.34
847.089	-1595.38
847.339	-2454.14
847.589	-2193.88
847.839	-1709.67
848.089	-1627.77
848.339	-2544.63
848.589	-1234.06
848.839	-1278.67
849.089	-1595.09
849.339	-1306.25
849.589	-2067.33
849.839	-3205.16
850.089	-1820.97
850.339	-1528.89
850.589	-1158.84
850.839	-1390.08
851.089	-736.578
851.339	-486.289
851.589	-628.66
851.839	-1132.57
852.089	-1149.94
852.339	-2530.17
852.589	-1995.19
852.839	-2111.61
853.089	-1122.77
853.339	-1590.69
853.589	-1136.61
853.839	-1515.86
854.089	-820.688
854.339	-254.062
854.589	-1000.16
854.839	-1206.2
855.089	-1866.74
855.339	-192.555
855.589	-2206.77
855.839	-2100.95
856.089	-2768.48
856.339	-1699.87
856.589	-3101.81
856.839	-5167.36
857.089	-3607.53
857.339	-2463.92
857.589	-3288.31
857.839	-2624.18
858.089	-1387.45
858.339	-2202.41
858.589	-1730.73
858.839	-1395.91
859.089	-1412.42
859.339	-688.781
859.589	-938.695
859.839	-1462.64
860.089	-2282.9
860.339	-1627.18
860.589	-1591.39
860.839	-1988.54
861.089	-1862.93
861.339	-1759.94
861.589	-1602.33
861.839	-2304.69
862.089	-2034.76
862.339	-1305.36
862.589	-1749.66
862.839	-2082.2
863.089	-2318.99
863.339	-2451.7
863.589	-2140.38
863.839	-2008.06
864.089	-2033.3
864.339	-2637.27
864.589	-1477.19
864.839	-636.254
865.089	-437.723
865.339	-2095.14
865.589	-1698.64
865.839	-794.488
866.089	-1244.34
866.339	-1146.82
866.589	-1896.94
866.839	-2602.49
867.089	-2346.47
867.339	-845.434
867.589	-2353.89
867.839	-2225.39
868.089	-1664.96
868.339	-1672.02
868.589	-1956.67
868.839	-1260.46
869.089	-2551.52
869.339	-3376.64
869.589	-2339.61
869.839	-3587.27
870.089	-2120.45
870.339	-858.484
870.589	-1453.39
870.839	-1355.9
871.089	-1515.52
871.339	-2110.53
871.589	-2294.61
871.839	-1904.41
872.089	-2303.8
872.339	-1879.5
872.589	-1613.06
872.839	-2066.69
873.089	-2039.96
873.339	-2866.98
873.589	-2990.41
873.839	-3634.92
874.089	-2599.41
874.339	-1916.35
874.589	-2036.96
874.839	-1599.64
875.089	-2439.02
875.339	-1969.43
875.589	-1515.64
875.839	-2228.87
876.089	-3203.89
876.339	-1734.64
876.589	-2019.91
876.839	-1621.11
877.089	-1243.13
877.339	-1945.69
877.589	-1164.46
877.839	-2327.82
878.089	-986.766
878.339	-1526.65
878.589	-1841.71
878.839	-1235.56
879.089	-2717.32
879.339	-1355.89
879.589	-2368.93
879.839	-2056.33
880.089	-2514.48
880.339	-1461.03
880.589	-1906.67
880.839	-1709.25
881.089	-1417.82
881.339	-1562.41
881.589	-1254.63
881.839	-2200.65
882.089	-1282.46
882.339	-2063.36
882.589	-1787.32
882.839	-440.652
883.089	-2743.22
883.339	-2813.9
883.589	-2152.36
883.839	-3209.42
884.089	-2734.18
884.339	-1591.58
884.589	-3040.29
884.839	-1968.12
885.089	-1957.41
885.339	-2548.56
885.589	-2523.06
885.839	-2198.27
886.089	-2144.55
886.339	-1618.55
886.589	-2112.52
886.839	-3470.89
887.089	-2827.76
887.339	-3931.32
887.589	-2976.23
887.839	-2380.92
888.089	-1804.11
888.339	-2759.33
888.589	-1309.86
888.839	-1195.71
889.089	-3101.89
889.339	-2770.02
889.589	-2682.97
889.839	-1756.55
890.089	-2553.25
890.339	-2465.83
890.589	-2655.06
890.839	-3814.15
891.089	-2417.9
891.339	-1392.96
891.589	-2046.46
891.839	-2765.61
892.089	-2446.19
892.339	-1972.71
892.589	-2235.24
892.839	-1634.08
893.089	-2224.93
893.339	-1641.67
893.589	-1460.97
893.839	-1309.25
894.089	-1767.44
894.339	-1415.69
894.589	-1973.12
894.839	-2407.32
895.089	-2673.91
895.339	-2048.65
895.589	-2272.71
895.839	-2532.73
896.089	-2432.78
896.339	-2014.4
896.589	-1932.5
896.839	-1634.1
897.089	-2346.26
897.339	-3538.14
897.589	-1989.88
897.839	-2504.04
898.089	-2826.16
898.339	-2031.28
898.589	-1196.61
898.839	-942.514
899.089	-1119.4
899.339	-1743.25
899.589	-2272.79
899.839	-2698.48
900.089	-2771.65
900.339	-2999.86
900.589	-1785.96
900.839	-2631.09
901.089	-2538.55
901.339	-1743.59
901.589	-818.705
901.839	-2089.61
902.089	-1599.74
902.339	-933.42
902.589	-2685.64
902.839	-1598.89
903.089	-2481.19
903.339	-1798.41
903.589	-1633.38
903.839	-1791.05
904.089	-2006.97
904.339	-2471.8
904.589	-2206.81
904.839	-2881.96
905.089	-3192.97
905.339	-3012.61
905.589	-3197.46
905.839	-1825.87
906.089	-1641
906.339	-1662.14
906.589	-2496.61
906.839	-2014.72
907.089	-1016.84
907.339	-1337.95
907.589	-1474.89
907.839	-3017.14
908.089	-2806.21
908.339	-2252.02
908.589	-2382.45
908.839	-2371.82
909.089	-2454.81
909.339	-2892.11
909.589	-3318.94
909.839	-3189.97
910.089	-2246.64
910.339	-2611.99
910.589	-2658.08
910.839	-2499.82
911.089	-1253.81
911.339	-273.162
911.589	-2075.39
911.839	-1511.66
912.089	-3156.83
912.339	-3055.17
912.589	-3191.29
912.839	-2965.77
913.089	-2389.51
913.339	-2504.54
913.589	-2606.56
913.839	-2190.9
914.089	-1578.95
914.339	-1711.04
914.589	-3059.03
914.839	-754.062
915.089	-2310.46
915.339	-2368.59
915.589	-1895.48
915.839	-1781.24
916.089	-2211.52
916.339	-2805.58
916.589	-2881.61
916.839	-2218.54
917.089	-2445.33
917.339	-954.133
917.589	-2387.84
917.839	-1733.73
918.089	-1263.57
918.339	-1583.85
918.589	-2448.21
918.839	-1673.04
919.089	-1647.84
919.339	-2079.76
919.589	-2196.28
919.839	-1657.84
920.089	-2521.32
920.339	-2612.42
920.589	-1662.21
920.839	-1738.14
921.089	-1390.6
921.339	-1858.65
921.589	-1092.23
921.839	-1843.08
922.089	-1249.29
922.339	-2183.67
922.589	-2154.91
922.839	-2150.16
923.089	-1982.18
923.339	-2238.97
923.589	-1188.15
923.839	-2260.23
924.089	-2238.01
924.339	-1638.41
924.589	-3106.32
924.839	-2161.22
925.089	-4066.76
925.339	-2007.54
925.589	-2562.2
925.839	-2001.07
926.089	-2719.57
926.339	-3075.51
926.589	-2273.68
926.839	-2880.3
927.089	-2167.23
927.339	-1862.43
927.589	-1896.29
927.839	-2617.86
928.089	-2918.44
928.339	-1658.1
928.589	-2208.6
928.839	-6119.84
929.089	-1788.26
929.339	-1705
929.589	-2415.07
929.839	-1736.36
930.089	-2352.97
930.339	-2397.8
930.589	-3023.69
930.839	-1593.71
931.089	-1999.4
931.339	-1423.14
931.589	-2586.61
931.839	-1492.03
932.089	-1070.43
932.339	-2283.19
932.589	-2732.1
932.839	-990.088
933.089	-1348.93
933.339	-1893.8
933.589	-1957.91
933.839	-2795.18
934.089	-1907.03
934.339	-2151.91
934.589	-1519.33
934.839	-2344.03
935.089	-1066.39
935.339	-1189.67
935.589	-1891.79
935.839	-1775.69
936.089	-1799.33
936.339	-2027.3
936.589	-2357.6
936.839	-889.648
937.089	-1534.28
937.339	-1512.97
937.589	-1566.04
937.839	-2691.73
938.089	-2774.58
938.339	-2359.82
938.589	-2767.17
938.839	-3709.19
939.089	-2613.69
939.339	-1510.6
939.589	-2113
939.839	-1677.66
940.089	-2450.19
940.339	-2539.62
940.589	-1815.76
940.839	-2292.8
941.089	-3306.05
941.339	-1857.45
941.589	-1681.94
941.839	-1503.16
942.089	-3237.01
942.339	-2924.51
942.589	-1814.17
942.839	-2401.82
943.089	-2843.15
943.339	-2573.94
943.589	-2900.92
943.839	-2050.98
944.089	-2637.04
944.339	-2549.58
944.589	-1862.61
944.839	-2381.71
945.089	-1905.09
945.339	-2477.26
945.589	-2229.44
945.839	-1319.62
946.089	-1614.05
946.339	-1035.59
946.589	-2182.95
946.839	-775.014
947.089	-1893.13
947.339	-1822.57
947.589	-1631.95
947.839	-1874.24
948.089	-2756.54
948.339	-2611.74
948.589	-1713.98
948.839	-2012.43
949.089	-2819.43
949.339	-2122.68
949.589	-1961.43
949.839	-1801
950.089	-1695.54
950.339	-1930.25
950.589	-1909.14
950.839	-1307.67
951.089	-904.707
951.339	-1962.32
951.589	-1173.73
951.839	-901.99
952.089	-1279.49
952.339	-777.762
952.589	-1936.33
952.839	-2730.28
953.089	-1425.59
953.339	-2122.91
953.589	-1498.04
953.839	-1630.12
954.089	-1431.36
954.339	-2142.71
954.589	-1486.95
954.839	-2402.35
955.089	-2542.61
955.339	-1908.06
955.589	-2975.65
955.839	-1649.31
956.089	-1767.84
956.339	-2191.82
956.589	-1432.32
956.839	-2898.77
957.089	-1228.15
957.339	-1980.9
957.589	-2775.8
957.839	-1154.64
958.089	-2958.8
958.339	-3038.1
958.589	-2728.3
958.839	-2485.55
959.089	-2741.93
959.339	-1760.65
959.589	-1389.08
959.839	-1130.96
960.089	-3047.28
960.339	-2455.62
960.589	-677.106
960.839	-1736.1
961.089	-1826.72
961.339	-1898.74
961.589	-2483.26
961.839	-2216.89
962.089	-2099.71
962.339	-2706.45
962.589	-2754.92
962.839	-1401.93
963.089	-2183.06
963.339	-2839.5
963.589	-696.67
963.839	-1626.5
964.089	-1670.26
964.339	-1610.73
964.589	-1390.57
964.839	-2798.93
965.089	-2496.82
965.339	-1271.27
965.589	-2375.89
965.839	-2194.42
966.089	-2703.94
966.339	-1591.48
966.589	-2236.4
966.839	-2074.55
967.089	-2146.69
967.339	-1619.02
967.589	-2296.35
967.839	-1951.07
968.089	-2647.47
968.339	-2837.4
968.589	-2645.18
968.839	-2307.97
969.089	-2288.22
969.339	-1588
969.589	-2278.4
969.839	-2686.1
970.089	-1665.24
970.339	-2506.17
970.589	-1118.47
970.839	-2488.2
971.089	-2779.52
971.339	-1875.72
971.589	-2439.31
971.839	-3509.86
972.089	-2956.94
972.339	-2230.08
972.589	-1667.04
972.839	-1865.5
973.089	-2325.57
973.339	-3391.4
973.589	-3146.47
973.839	-2861.46
974.089	-1557.58
974.339	-2674.03
974.589	-2244.59
974.839	-3180.71
975.089	-2162.13
975.339	-2017.18
975.589	-3741.99
975.839	-3689.62
976.089	-2496.19
976.339	-3194.49
976.589	-2476.86
976.839	-2359.61
977.089	-2395.88
977.339	-2785.61
977.589	-2534.16
977.839	-2829.97
978.089	-1800.36
978.339	-2106.65
978.589	-2512.93
978.839	-1276.67
979.089	-1619.04
979.339	-1762.83
979.589	-1082.66
979.839	-2409.56
980.089	-1742.88
980.339	-1032.85
980.589	-2595.1
980.839	-3421.48
981.089	-2041.98
981.339	-1774.54
981.589	-1093.29
981.839	-1921.83
982.089	-2413.73
982.339	-2537.11
982.589	-3122.47
982.839	-2045.52
983.089	-2864.86
983.339	-1886.65
983.589	-1707.14
983.839	-2903.89
984.089	-1531.08
984.339	-545.461
984.589	-1487.65
984.839	-2224.52
985.089	-2034.39
985.339	-1935.24
985.589	-1099.06
985.839	-2266.11
986.089	-1422.97
986.339	-2319.61
986.589	-3067.48
986.839	-2559.55
987.089	-1947.23
987.339	-2051.47
987.589	-2335.62
987.839	-1870.08
988.089	-1842.93
988.339	-1781.05
988.589	-3185.28
988.839	-1830.55
989.089	-2731.92
989.339	-2441.4
989.589	-2074.28
989.839	-1041.59
990.089	-3131.58
990.339	-3027.49
990.589	-2413.69
990.839	-3390.62
991.089	-2690.32
991.339	-2433.04
991.589	-3079.66
991.839	-2111.68
992.089	-3674.93
992.339	-2836.65
992.589	-2336.4
992.839	-2847.22
993.089	-4937.24
993.339	-4349.1
993.589	-3827.65
993.839	-2244.56
994.089	-2342.9
994.339	-2123.22
994.589	-2644.81
994.839	-3009.13
995.089	-2526.66
995.339	-2476.39
995.589	-2758.43
995.839	-2485.66
996.089	-1281.26
996.339	-2843.05
996.589	-2054.59
996.839	-2744.07
997.089	-2353.53
997.339	-2590.64
997.589	-3240.03
997.839	-1933.26
998.089	-2219.6
998.339	-2538.87
998.589	-1485.7
998.839	-1620.43
999.089	-1228.83
999.339	-1871.9
999.589	-1842.66
999.839	-2240.81
1000.09	-1766.27
1000.34	-2780.49
1000.59	-1817.16
1000.84	-1914.13
1001.09	-1928.87
1001.34	-3123.22
1001.59	-3049.59
1001.84	-3917.45
1002.09	-3435.73
1002.34	-2748.97
1002.59	-3383.03
1002.84	-2096.53
1003.09	-984.644
1003.34	-2179.38
1003.59	-2638.83
1003.84	-2177.03
1004.09	-1246.63
1004.34	-2708.59
1004.59	-2517.59
1004.84	-2132.45
1005.09	-1568.85
1005.34	-1819.2
1005.59	-2526.77
1005.84	-2346.02
1006.09	-2944.65
1006.34	-2213
1006.59	-2102.04
1006.84	-3649.8
1007.09	-3087.48
1007.34	-2497.23
1007.59	-2903.17
1007.84	-3346.46
1008.09	-3323.47
1008.34	-2578
1008.59	-2633.12
1008.84	-2238.73
1009.09	-2881.59
1009.34	-3365.24
1009.59	-2202.8
1009.84	-3112.24
1010.09	-2155.03
1010.34	-3333.6
1010.59	-2669.63
1010.84	-2317.83
1011.09	-1381.61
1011.34	-2148.52
1011.59	-1454.31
1011.84	-2301.59
1012.09	-1662.64
1012.34	-1771.92
1012.59	-3598.48
1012.84	-2466.31
1013.09	-2455.88
1013.34	-2675.44
1013.59	-1772.67
1013.84	-3196.16
1014.09	-2759.63
1014.34	-3343.05
1014.59	-3119.82
1014.84	-1870.76
1015.09	-2360.99
1015.34	-1359.63
1015.59	-1706.55
1015.84	-2256.91
1016.09	-2801.81
1016.34	-1705.68
1016.59	-2248.8
1016.84	-2146.35
1017.09	-2360.66
1017.34	-2997.65
1017.59	-2068.85
1017.84	-3353.45
1018.09	-2558.84
1018.34	-2551.7
1018.59	-2256.09
1018.84	-2556.2
1019.09	-1876.13
1019.34	-2752.85
1019.59	-1821.48
1019.84	-2183.2
1020.09	-2420.75
1020.34	-1674.45
1020.59	-3358.38
1020.84	-2683.87
1021.09	-1877.93
1021.34	-2706.27
1021.59	-1293.17
1021.84	-2569.51
1022.09	-2015.54
1022.34	-2355.38
1022.59	-2177.48
1022.84	-2396.35
1023.09	-3642.12
1023.34	-2662.2
1023.59	-2790.6
1023.84	-2501.21
1024.09	-3094.98
1024.34	-2927.5
1024.59	-1551.56
1024.84	-1964.78
1025.09	-2603.11
1025.34	-2926.33
1025.59	-3112.81
1025.84	-2701.88
1026.09	-1870.38
1026.34	-1911.07
1026.59	-1216.85
1026.84	-2618.18
1027.09	-2570.13
1027.34	-3955.93
1027.59	-3466.39
1027.84	-2784.73
1028.09	-1003.35
1028.34	-1740.31
1028.59	-2094.61
1028.84	-2859.24
1029.09	-2306.23
1029.34	-2085.76
1029.59	-2653.44
1029.84	-2681.33
1030.09	-4110.54
1030.34	-3616.52
1030.59	-1929.59
1030.84	-3013.02
1031.09	-3335.11
1031.34	-2212.59
1031.59	-2008.7
1031.84	-2644.24
1032.09	-2500.02
1032.34	-1927.29
1032.59	-2331.72
1032.84	-2546.55
1033.09	-2061.1
1033.34	-1657.52
1033.59	-3654.42
1033.84	-2142.7
1034.09	-2786.98
1034.34	-2367.68
1034.59	-1938.9
1034.84	-2519.99
1035.09	-2301.14
1035.34	-1788.09
1035.59	-1442.99
1035.84	-1813.67
1036.09	-2065.24
1036.34	-2512.45
1036.59	-2693.11
1036.84	-2720.9
1037.09	-2259.82
1037.34	-2841.65
1037.59	-1546.61
1037.84	-3583.45
1038.09	-2098.2
1038.34	-2121.4
1038.59	-3413.08
1038.84	-1889.12
1039.09	-2570.93
1039.34	-1895.17
1039.59	-2419.93
1039.84	-3014.22
1040.09	-3443.37
1040.34	-3013.87
1040.59	-1914.84
1040.84	-1961.58
1041.09	-1948.58
1041.34	-3001
1041.59	-1852.83
1041.84	-1415.9
1042.09	-2421.17
1042.34	-1737.7
1042.59	-1846.38
1042.84	-2186.87
1043.09	-2336.48
1043.34	-2295.89
1043.59	-1599.6
1043.84	-2583.85
1044.09	-1671
1044.34	-2311.81
1044.59	-3522.7
1044.84	-2315.35
1045.09	-2606.78
1045.34	-1813.65
1045.59	-2693.07
1045.84	-1890.87
1046.09	-2777.29
1046.34	-2757.65
1046.59	-3507.64
1046.84	-2579.41
1047.09	-2463.64
1047.34	-2320.51
1047.59	-2522.51
1047.84	-2349.86
1048.09	-2816.57
1048.34	-2283.04
1048.59	-2367.15
1048.84	-1894.08
1049.09	-939.607
1049.34	-2692.01
1049.59	-2016.13
1049.84	-3184.44
1050.09	-2807.17
1050.34	-1862.33
1050.59	-1590.95
1050.84	-2810.15
1051.09	-2155.22
1051.34	-2721.07
1051.59	-1534.64
1051.84	-2233.99
1052.09	-2014.67
1052.34	-2095.33
1052.59	-2397.56
1052.84	-1864.19
1053.09	-1485.62
1053.34	-2203.6
1053.59	-1599.84
1053.84	-2166.62
1054.09	-1281.62
1054.34	-2045.47
1054.59	-881.795
1054.84	-2516.76
1055.09	-1832.92
1055.34	-2516.79
1055.59	-2478.61
1055.84	-2009.88
1056.09	-1557.3
1056.34	-2603.78
1056.59	-2009.67
1056.84	-2866.71
1057.09	-1844.28
1057.34	-1990.18
1057.59	-3307.92
1057.84	-2239.57
1058.09	-2165.72
1058.34	-3199.55
1058.59	-2881.39
1058.84	-481.217
1059.09	-2215.5
1059.34	-2729.08
1059.59	-1844.31
1059.84	-801.93
1060.09	-1616.06
1060.34	-2439.3
1060.59	-2115.23
1060.84	-2856.91
1061.09	-2931.04
1061.34	-3564.49
1061.59	-2819.61
1061.84	-2487.61
1062.09	-2103.4
1062.34	-1798.15
1062.59	-2297.6
1062.84	-1961.32
1063.09	-3029.32
1063.34	-2130.07
1063.59	-2068.83
1063.84	-3456.82
1064.09	-2693.7
1064.34	-2776.38
1064.59	-3271.13
1064.84	-2110.53
1065.09	-1855.12
1065.34	-2809.74
1065.59	-2781.53
1065.84	-3093.2
1066.09	-1966.99
1066.34	-1372.07
1066.59	-2585.79
1066.84	-2115.14
1067.09	-1923.61
1067.34	-1964.48
1067.59	-2274.88
1067.84	-1411.51
1068.09	-2218.41
1068.34	-2356.43
1068.59	-2163.6
1068.84	-2406.75
1069.09	-2339.08
1069.34	-1326.67
1069.59	-2894.21
1069.84	-3081.6
1070.09	-3282.19
1070.34	-2196.19
1070.59	-2413.2
1070.84	-2747.86
1071.09	-2432.32
1071.34	-2881.16
1071.59	-2449.85
1071.84	-2821.93
1072.09	-1210.69
1072.34	-3252.04
1072.59	-2551.04
1072.84	-2766.82
1073.09	-2447.25
1073.34	-2203.24
1073.59	-1366.58
1073.84	-1365.63
1074.09	-1840.36
1074.34	-3207.42
1074.59	-3190.82
1074.84	-2971.5
1075.09	-3766.59
1075.34	-3888.05
1075.59	-2366.74
1075.84	-1548.13
1076.09	-1613.78
1076.34	-3136.02
1076.59	-2225.23
1076.84	-1968.82
1077.09	-2888.98
1077.34	-3671.58
1077.59	-2457.22
1077.84	-2033.53
1078.09	-3272.91
1078.34	-2038.7
1078.59	-1950.46
1078.84	-2913.24
1079.09	-2513.74
1079.34	-1665.15
1079.59	-1650.16
1079.84	-2553.37
1080.09	-1928.76
1080.34	-1583.42
1080.59	-2502.4
1080.84	-2763.54
1081.09	-2049.34
1081.34	-2984.36
1081.59	-1685.95
1081.84	-2897.14
1082.09	-1972.83
1082.34	-2409.2
1082.59	-2740.8
1082.84	-2155.39
1083.09	-2295.06
1083.34	-1742.7
1083.59	-2505.01
1083.84	-3055.68
1084.09	-3124.04
1084.34	-2805.12
1084.59	-2288.2
1084.84	-2856.23
1085.09	-2509.58
1085.34	-1257.03
1085.59	-2476.6
1085.84	-2710.65
1086.09	-2605.32
1086.34	-1222.78
1086.59	-2357.01
1086.84	-1915.48
1087.09	-2620.52
1087.34	-2187.51
1087.59	-2622.58
1087.84	-2959.27
1088.09	-2699.02
1088.34	-2428.65
1088.59	-2679.92
1088.84	-3144.36
1089.09	-2300.12
1089.34	-2336.51
1089.59	-3508.88
1089.84	-1834.7
1090.09	-2168.82
1090.34	-3482.7
1090.59	-2318.27
1090.84	-3118.68
1091.09	-1308.98
1091.34	-1407.5
1091.59	-3496.66
1091.84	-2418.14
1092.09	-2885.12
1092.34	-2522.44
1092.59	-1873.12
1092.84	-2387.1
1093.09	-2374.48
1093.34	-1958.57
1093.59	-2632.02
1093.84	-2130.19
1094.09	-2238.64
1094.34	-2287.36
1094.59	-1931.32
1094.84	-3040.66
1095.09	-2329.23
1095.34	-2740.97
1095.59	-1601.19
1095.84	-2237.22
1096.09	-2191.69
1096.34	-864.158
1096.59	-2162.04
1096.84	-1927.36
1097.09	-2587.08
1097.34	-1651.55
1097.59	-2099.95
1097.84	-1802.47
1098.09	-2262.09
1098.34	-1859.31
1098.59	-2486.05
1098.84	-2117.25
1099.09	-2913.03
1099.34	-2785.45
1099.59	-2633.52
1099.84	-2468.26
1100.09	-1301.05
1100.34	-2523.02
1100.59	-2398.7
1100.84	-1504.4
1101.09	-1344.97
1101.34	-1739.66
1101.59	-1658.46
1101.84	-1814.36
1102.09	-1681.26
1102.34	-2525.29
1102.59	-2659.01
1102.84	-2610.57
1103.09	-3483.55
1103.34	-2884.17
1103.59	-2742.82
1103.84	-2177.74
1104.09	-1720.24
1104.34	-1609.24
1104.59	-2375.59
1104.84	-3041.43
1105.09	-1224.13
1105.34	-2562.48
1105.59	-1587.73
1105.84	-2121.12
1106.09	-1957.91
1106.34	-2048.04
1106.59	-2034.61
1106.84	-1974.94
1107.09	-1489.05
1107.34	-2870.98
1107.59	-2789.04
1107.84	-2277.59
1108.09	-3125.45
1108.34	-2731.64
1108.59	-3295.97
1108.84	-3277.78
1109.09	-2024.04
1109.34	-2376.34
1109.59	-2875.91
1109.84	-2861.23
1110.09	-3131.89
1110.34	-1615.3
1110.59	-2276.52
1110.84	-2824.91
1111.09	-2708.19
1111.34	-2077.85
1111.59	-2854.64
1111.84	-1995.97
1112.09	-2386.19
1112.34	-2875.38
1112.59	-2238.97
1112.84	-2262.2
1113.09	-2218.63
1113.34	-1476.13
1113.59	-1114.56
1113.84	-2376.59
1114.09	-2761.59
1114.34	-2288.79
1114.59	-1614.05
1114.84	-2602.5
1115.09	-2453.74
1115.34	-2697.09
1115.59	-1380.81
1115.84	-2072.03
1116.09	-1453.06
1116.34	-2637.08
1116.59	-2783.45
1116.84	-2579.7
1117.09	-3410.55
1117.34	-2532.49
1117.59	-3295.42
1117.84	-1468.39
1118.09	-1942.51
1118.34	-1794.02
1118.59	-2214.83
1118.84	-1742.14
1119.09	-2032.37
1119.34	-340.021
1119.59	-2385.58
1119.84	-2424.41
1120.09	-2610.73
1120.34	-2014.93
1120.59	-2170.13
1120.84	-1456.71
1121.09	-1849.95
1121.34	-2385.89
1121.59	-2515.49
1121.84	-1913.51
1122.09	-2164.34
1122.34	-1581.44
1122.59	-1875.35
1122.84	-1574.02
1123.09	-2956.15
1123.34	-2576.1
1123.59	-2497.97
1123.84	-2009.61
1124.09	-1253.56
1124.34	-2269.04
1124.59	-2557.08
1124.84	-1388.29
1125.09	-2452.45
1125.34	-2899.64
1125.59	-2252.03
1125.84	-2553.48
1126.09	-3234.26
1126.34	-3048.16
1126.59	-2699.18
1126.84	-1900.57
1127.09	-2448.69
1127.34	-2160.04
1127.59	-1808.63
1127.84	-2838.01
1128.09	-1945.36
1128.34	-2322.38
1128.59	-2234.94
1128.84	-2983.11
1129.09	-2147.52
1129.34	-3091.55
1129.59	-2347.01
1129.84	-2653.52
1130.09	-2822.29
1130.34	-2220.7
1130.59	-2062.03
1130.84	-1742.63
1131.09	-1945.47
1131.34	-1556.04
1131.59	-1121.38
1131.84	-1508.22
1132.09	-1674.36
1132.34	-2030.86
1132.59	-3186.86
1132.84	-2489.28
1133.09	-1796.34
1133.34	-1841.82
1133.59	-2756.13
1133.84	-3067.37
1134.09	-2790.44
1134.34	-1406.03
1134.59	-3280.84
1134.84	-1545.29
1135.09	-2024.53
1135.34	-3021.55
1135.59	-2154.74
1135.84	-1147.11
1136.09	-1899.23
1136.34	-1754.76
1136.59	-1743.68
1136.84	-1781.6
1137.09	-2543.98
1137.34	-1959.85
1137.59	-1853.75
1137.84	-1437.97
1138.09	-2357.32
1138.34	-1902.09
1138.59	-544.777
1138.84	-1732.83
1139.09	-1438.24
1139.34	-1761.82
1139.59	-3246.47
1139.84	-1305.18
1140.09	-2419.92
1140.34	-2178.8
1140.59	-2049.43
1140.84	-2165.16
1141.09	-1912.27
1141.34	-1487.66
1141.59	-1125.68
1141.84	-1586.68
1142.09	-3379.48
1142.34	-1273.54
1142.59	-2410.03
1142.84	-2571.27
1143.09	-2965.89
1143.34	-2043.61
1143.59	-2865.52
1143.84	-1209.17
1144.09	-1041.01
1144.34	-1788.57
1144.59	-1378.68
1144.84	-2119.25
1145.09	-2314.03
1145.34	-894.245
1145.59	-1558.37
1145.84	-2028.05
1146.09	21.165
1146.34	-1195.48
1146.59	-2624.23
1146.84	-3185.55
1147.09	-3149.89
1147.34	-2212.71
1147.59	-1861.18
1147.84	-3389.1
1148.09	-2163.4
1148.34	-1659.22
1148.59	-1823.47
1148.84	-2039.81
1149.09	-1635.88
1149.34	-1192.93
1149.59	-1682.05
1149.84	-929.585
1150.09	-1575.71
1150.34	-1691.49
1150.59	-1575.02
1150.84	-567.938
1151.09	-2589.89
1151.34	-2083.65
1151.59	-1619.72
1151.84	-2253.69
1152.09	-2391.56
1152.34	-2300.01
1152.59	-1125.3
1152.84	-1997.21
1153.09	-2502.41
1153.34	-2238.18
1153.59	-1705.21
1153.84	-2479.82
1154.09	-1917.49
1154.34	-1044.63
1154.59	-1865.82
1154.84	-2062.36
1155.09	-1592.71
1155.34	-1738.39
1155.59	-1854.48
1155.84	-1085.65
1156.09	-1530.73
1156.34	-1510.32
1156.59	-1840.08
1156.84	-1263.85
1157.09	-1973.98
1157.34	-2975.61
1157.59	-2070.95
1157.84	-1261.7
1158.09	-1553.28
1158.34	-1489.2
1158.59	-2187.07
1158.84	-658.578
1159.09	-2142.12
1159.34	-2209.09
1159.59	-2099.36
1159.84	-2557.43
1160.09	-1934.89
1160.34	-2230.83
1160.59	-2007.97
1160.84	-2171.61
1161.09	-1443.16
1161.34	-1485.82
1161.59	-2193.56
1161.84	-1937.56
1162.09	-2503.13
1162.34	-1092.52
1162.59	-2247.22
1162.84	-1631.88
1163.09	-1200.05
1163.34	-1573.06
1163.59	-1713.71
1163.84	-2088.71
1164.09	-3287.86
1164.34	-1220.47
1164.59	-1361.96
1164.84	-1177.89
1165.09	-1693.38
1165.34	-2871.68
1165.59	-1665.78
1165.84	-3117.89
1166.09	-2737.76
1166.34	-2203.71
1166.59	-2080.77
1166.84	-2118.42
1167.09	-1588.45
1167.34	-1755.78
1167.59	-2398.17
1167.84	-875.572
1168.09	-2488.92
1168.34	-1445.98
1168.59	-2780.59
1168.84	-2355.27
1169.09	-1843.17
1169.34	-1578
1169.59	-1837.45
1169.84	-2147.65
1170.09	-2678.51
1170.34	-2041.67
1170.59	-2347.89
1170.84	-2048.66
1171.09	-2719.38
1171.34	-2496.04
1171.59	-2470.53
1171.84	-669.374
1172.09	-1701.83
1172.34	-2556.01
1172.59	-2199.93
1172.84	-1349.05
1173.09	-2802.3
1173.34	-2815.64
1173.59	-1631.47
1173.84	-712.928
1174.09	-2824.69
1174.34	-1869.14
1174.59	-1988.81
1174.84	-2211.48
1175.09	-1504.4
1175.34	-292.699
1175.59	-2335.31
1175.84	-1490.81
1176.09	-1743.21
1176.34	-1611.97
1176.59	-2984.44
1176.84	-2238.94
1177.09	-1597.4
1177.34	-2207.77
1177.59	-1392.14
1177.84	-3114.04
1178.09	-2113.48
1178.34	-936.684
1178.59	-2472.84
1178.84	-1703.52
1179.09	-1009.25
1179.34	-1530.78
1179.59	-1126.75
1179.84	-1240.98
1180.09	-1010.51
1180.34	-1715.24
1180.59	-2009.4
1180.84	-2605.47
1181.09	-2184.23
1181.34	-1571.77
1181.59	-1988.74
1181.84	-1980.41
1182.09	-1877.67
1182.34	-1425.94
1182.59	-1729
1182.84	-1031.74
1183.09	-1343.78
1183.34	-1970.56
1183.59	-2357.02
1183.84	-1571.04
1184.09	-1084.97
1184.34	-871.202
1184.59	-452.35
1184.84	-1519.61
1185.09	-1176.37
1185.34	-2169.45
1185.59	-1052.93
1185.84	-1635.21
1186.09	-1166.12
1186.34	-1359.16
1186.59	-1536.98
1186.84	-1239.54
1187.09	-964.215
1187.34	-1331.01
1187.59	-561.27
1187.84	-1291.14
1188.09	-1534.08
1188.34	-787.305
1188.59	-1331.73
1188.84	-1183.39
1189.09	-1757.8
1189.34	-1677.4
1189.59	-1052.06
1189.84	-790.192
1190.09	-1524.83
1190.34	-451.426
1190.59	-1435.52
1190.84	-762.211
1191.09	-1101.69
1191.34	-1593.41
1191.59	-1683.56
1191.84	-2463.76
1192.09	-1927.21
1192.34	-2209.02
1192.59	-1783.04
1192.84	-1025.65
1193.09	-1481.56
1193.34	-1696.26
1193.59	-534.217
1193.84	-1337.61
1194.09	-1129.58
1194.34	-931.394
1194.59	-1444.21
1194.84	-1273.42
1195.09	-2045.96
1195.34	-1628.31
1195.59	-1570.2
1195.84	-952.356
1196.09	-2310.44
1196.34	-1530.54
1196.59	-751.679
1196.84	-914.979
1197.09	-1211.86
1197.34	-1272.92
1197.59	-829.85
1197.84	-1013.29
1198.09	-3145.11
1198.34	-1385.72
1198.59	-1906.97
1198.84	-1364.76
1199.09	-812.39
1199.34	-738.482
1199.59	-1361.91
1199.84	-349.47
1200.09	-928.403
1200.34	-2269.55
1200.59	-646.831
1200.84	-1951.87
1201.09	-943.878
1201.34	-1447.07
1201.59	-1176.45
1201.84	-900.101
1202.09	-1875.69
1202.34	-1406.86
1202.59	-1450.38
1202.84	-1195.7
1203.09	116.467
1203.34	-1841.01
1203.59	-1526.14
1203.84	-1005.5
1204.09	-1262.68
1204.34	-1247.46
1204.59	35.709
1204.84	-572.118
1205.09	-2694.25
1205.34	-1353.37
1205.59	-804.874
1205.84	437.467
1206.09	-535.02
1206.34	-1106.94
1206.59	-2114.51
1206.84	-1248.98
1207.09	-1648.16
1207.34	-1099.51
1207.59	-757.165
1207.84	-2071.74
1208.09	-894.107
1208.34	-3121.61
1208.59	-5458.13
1208.84	-1412.86
1209.09	-1821.94
1209.34	-2727.44
1209.59	-2272.04
1209.84	-1885.05
1210.09	-463.562
1210.34	-2161.31
1210.59	98.3242
1210.84	-1074.17
1211.09	-260.765
1211.34	-314.19
1211.59	-2048.27
1211.84	-2201.1
1212.09	-1315.49
1212.34	-442.06
1212.59	-720.408
1212.84	-1000.78
1213.09	-994.12
1213.34	-1640.54
1213.59	-1006.78
1213.84	-997.854
1214.09	-1552.37
1214.34	-1679.94
1214.59	-846.261
1214.84	-2035.5
1215.09	-2122.76
1215.34	-2016.92
1215.59	-2384.42
1215.84	-118.885
1216.09	-455.731
1216.34	-696.918
1216.59	-1888.31
1216.84	-1645.91
1217.09	-748.588
1217.34	-1986.56
1217.59	-62.6113
1217.84	-1454.67
1218.09	-1073.69
1218.34	-2059.57
1218.59	-225.75
1218.84	-1164.64
1219.09	-559.019
1219.34	-570.936
1219.59	-931.45
1219.84	-987.637
1220.09	-1392.76
1220.34	-1381.65
1220.59	-659.561
1220.84	-1419.89
1221.09	-45.2022
1221.34	-1842.39
1221.59	-539.968
1221.84	-968.882
1222.09	-1966.58
1222.34	447.892
1222.59	-1968.49
1222.84	-1510.78
1223.09	-835.656
1223.34	-1604.81
1223.59	-1439.65
1223.84	-1566.61
1224.09	-1757.41
1224.34	-852.402
1224.59	-1803.87
1224.84	-559.555
1225.09	-1485.65
1225.34	-1760.72
1225.59	-933.848
1225.84	-623.595
1226.09	-363.707
1226.34	-1136.02
1226.59	-886.989
1226.84	-2502.87
1227.09	-1877.25
1227.34	-1757.24
1227.59	-1721.69
1227.84	-1497.47
1228.09	-362.054
1228.34	-1577.01
1228.59	-3391.78
[truncated: 51 more rows]

## Sheet: Fig.3a
Co K-edge XANES spectra of various Co@Si and control samples.
X Axis	Y Axis	Y Axis	Y Axis	Y Axis	Y Axis	Y Axis	Y Axis
Energy (eV)	Intensity (a.u.)	Intensity (a.u.)	Intensity (a.u.)	Intensity (a.u.)	Intensity (a.u.)	Intensity (a.u.)	Intensity (a.u.)
7632.22	-0.000260618	0.00103	0.00104	0.00132	0.00105	0.00131	-0.00148
7634.22	-0.000288699	0.000866302	0.000886491	0.000870001	0.00116	0.000783828	-0.00155
7636.22	-0.000315783	0.00074702	0.000751572	0.00123	0.00103	0.000591329	-0.00164
7638.23	-0.000340165	0.000601087	0.000644036	0.000671917	0.000954748	0.000826046	-0.00172
7640.23	-0.000353014	0.000453447	0.000483008	9.54063e-05	0.000674008	0.000212411	-0.00177
7642.23	-0.000358994	0.000376871	0.000366975	0.000318106	0.000319344	0.00062062	-0.00179
7644.23	-0.000360518	0.000281354	0.000225876	7.81168e-05	0.000156798	0.000102648	-0.00181
7646.23	-0.000357927	0.000167754	0.000179416	0.000471634	-1.84885e-05	0.000332496	-0.00183
7648.22	-0.000351604	7.03741e-05	3.85852e-05	0.000793825	0.000103665	-0.000124381	-0.00183
7650.23	-0.000346405	-8.96732e-05	-3.29268e-05	-0.000251536	5.48079e-05	-0.000100653	-0.00183
7652.23	-0.000338436	-0.000174327	-0.000140651	-0.000399564	-0.00084744	4.43422e-05	-0.00182
7654.23	-0.000325097	-0.000216672	-0.000250048	-0.000563938	-0.000342504	-0.000127785	-0.00181
7656.23	-0.000305249	-0.000333907	-0.00039914	-5.97361e-05	-0.000846776	-0.000275972	-0.00184
7658.23	-0.000277751	-0.00044008	-0.000424607	-0.000723311	-0.000287174	-0.000540899	-0.00186
7660.23	-0.000244153	-0.00052921	-0.000512348	-0.000819849	-0.000694859	-0.000249869	-0.00184
7662.23	-0.000200788	-0.00054957	-0.000625329	-0.00119	-0.000618724	-0.000613018	-0.00178
7664.22	-0.000145149	-0.000573491	-0.00060714	-0.000306572	-0.00122	-0.00049205	-0.00171
7666.23	-7.42928e-05	-0.000633583	-0.000572643	-2.7237e-05	-0.000956498	-0.001	-0.00163
7668.22	1.2355e-05	-0.000664842	-0.000636266	-0.000838689	-0.000292984	-0.000811287	-0.00154
7670.23	0.000108649	-0.000683221	-0.000662827	-0.000907037	-0.000228519	-0.000297733	-0.00137
7672.22	0.000223804	-0.000636675	-0.000702296	-0.000298159	-0.00103	-0.000590695	-0.00119
7674.23	0.000368428	-0.000627702	-0.000689965	-0.000359737	-0.000536641	-0.000842269	-0.00113
7676.23	0.000545747	-0.000627732	-0.000606718	-0.000494659	-0.000489277	-0.000681583	-0.000918455
7678.23	0.000761568	-0.000546049	-0.000512926	-0.000689063	-0.000172583	-0.000496754	-0.000660084
7680.22	0.000968373	-0.000362386	-0.000376346	-0.000866865	0.000327641	-0.000421041	-0.00037801
7682.22	0.00122	-0.000193595	-0.000210418	-0.000624001	-0.000388712	-0.000385749	-2.19275e-05
7684.23	0.00156	-9.69875e-05	-2.66972e-05	-0.000212808	-0.000350787	-6.19708e-05	0.000435744
7686.23	0.002	7.20089e-05	8.76107e-05	-4.12382e-05	0.000388132	0.000215052	0.000821009
7688.23	0.00257	0.000446365	0.00037901	0.000366322	0.00035394	0.000585784	0.0013
7690.22	0.00325	0.000849159	0.000837637	0.000482841	0.000706553	0.000888849	0.00213
7692.23	0.00388	0.00129	0.00118	0.00205	0.00107	0.00125	0.00291
7694.23	0.0048	0.00176	0.00193	0.00225	0.00202	0.00166	0.00397
7696.22	0.00611	0.00253	0.00242	0.00255	0.00286	0.00221	0.00523
7698.23	0.00791	0.00349	0.00354	0.00422	0.00425	0.00291	0.00692
7700.23	0.01057	0.00458	0.00499	0.00576	0.00511	0.00445	0.00906
7700.58	0.01114	0.00643	0.00666	0.0074	0.00677	0.00592	0.00946
7700.93	0.01181	0.00683	0.0069	0.00752	0.00754	0.00596	0.00994
7701.28	0.01254	0.00705	0.00721	0.00842	0.00734	0.00608	0.0105
7701.62	0.01329	0.00748	0.00783	0.00898	0.00841	0.00645	0.0111
7701.97	0.01404	0.00802	0.0082	0.00927	0.00911	0.00676	0.01161
7702.32	0.01511	0.00854	0.00859	0.00985	0.00897	0.00703	0.01223
7702.68	0.01642	0.00908	0.00912	0.01122	0.00913	0.00762	0.01284
7703.03	0.01755	0.0097	0.00974	0.01062	0.01008	0.00766	0.01346
7703.38	0.01891	0.01036	0.01045	0.01159	0.0114	0.00816	0.01436
7703.73	0.02045	0.01092	0.01121	0.01211	0.01164	0.00873	0.01518
7704.08	0.02215	0.01181	0.01236	0.01389	0.01265	0.00929	0.0161
7704.43	0.02405	0.01256	0.01303	0.01399	0.01332	0.01012	0.017
7704.77	0.02689	0.01353	0.014	0.01488	0.01345	0.01039	0.018
7705.12	0.03055	0.0147	0.01541	0.01611	0.01532	0.01103	0.0192
7705.48	0.03466	0.01602	0.01664	0.01807	0.01699	0.01198	0.02062
7705.83	0.03948	0.01734	0.01881	0.01878	0.01804	0.0133	0.02205
7706.18	0.04549	0.01921	0.02159	0.02294	0.01999	0.01376	0.0236
7706.53	0.05451	0.02123	0.02313	0.02489	0.02236	0.01448	0.02563
7706.88	0.06545	0.02377	0.02664	0.02785	0.02485	0.01629	0.02877
7707.22	0.08535	0.02737	0.0303	0.03095	0.0289	0.01828	0.03325
7707.57	0.10838	0.032	0.03603	0.03601	0.0339	0.02081	0.03976
7707.93	0.1314	0.03834	0.04465	0.04518	0.03998	0.02533	0.04725
7708.28	0.15753	0.0477	0.05645	0.05598	0.05	0.03038	0.05298
7708.63	0.18616	0.06022	0.07183	0.07147	0.06314	0.03702	0.05905
7708.98	0.21213	0.07513	0.08971	0.09074	0.08086	0.04486	0.06329
7709.32	0.24419	0.09284	0.10872	0.10888	0.09599	0.05245	0.0632
7709.67	0.26949	0.11096	0.12589	0.12687	0.11423	0.05785	0.06124
7710.02	0.28961	0.1223	0.14429	0.14639	0.13214	0.06113	0.05961
7710.38	0.30776	0.13668	0.15835	0.17104	0.14768	0.06339	0.06027
7710.73	0.32296	0.15091	0.17143	0.18406	0.16349	0.06495	0.06264
7711.08	0.33576	0.1625	0.18465	0.19764	0.1761	0.0644	0.06647
7711.42	0.34615	0.1754	0.19199	0.21145	0.18892	0.06371	0.07162
7711.77	0.35659	0.18529	0.19964	0.22389	0.19871	0.06256	0.07902
7712.13	0.36272	0.19758	0.20896	0.23591	0.20903	0.06186	0.08963
7712.48	0.36728	0.20952	0.21777	0.25223	0.22011	0.062	0.10272
7712.83	0.37156	0.22179	0.22721	0.2627	0.2299	0.06377	0.11922
7713.18	0.37644	0.23535	0.23926	0.27581	0.24108	0.06743	0.14004
7713.52	0.38252	0.24964	0.25049	0.29107	0.25235	0.07347	0.16344
7713.87	0.39161	0.26381	0.2625	0.30672	0.26507	0.08035	0.1904
7714.23	0.40662	0.28177	0.27577	0.32119	0.27626	0.08765	0.21738
7714.58	0.42226	0.29454	0.29018	0.33483	0.28874	0.09942	0.24783
7714.93	0.43816	0.31079	0.30556	0.35403	0.30426	0.11286	0.28391
7715.27	0.45454	0.32838	0.32298	0.37037	0.31865	0.13079	0.32255
7715.62	0.47261	0.34785	0.34009	0.38789	0.33435	0.15051	0.3676
7715.98	0.49195	0.36972	0.35979	0.40814	0.35295	0.17769	0.41569
7716.33	0.51382	0.39493	0.38331	0.42679	0.37312	0.21462	0.46303
7716.68	0.53918	0.42717	0.40944	0.44913	0.39476	0.2516	0.50761
7717.02	0.55805	0.45639	0.43823	0.47207	0.41833	0.29399	0.55127
7717.37	0.57747	0.49062	0.46885	0.49544	0.44275	0.34447	0.59457
7717.73	0.59672	0.52752	0.50731	0.5221	0.46922	0.41208	0.63028
7718.08	0.61448	0.56532	0.54478	0.54588	0.49576	0.45185	0.66305
7718.43	0.63228	0.60318	0.57412	0.5718	0.52577	0.512	0.69471
7718.77	0.65349	0.64038	0.61019	0.5966	0.55445	0.56394	0.72976
7719.13	0.67785	0.67499	0.6483	0.61813	0.58056	0.61075	0.77135
7719.48	0.69459	0.70713	0.68096	0.64337	0.61005	0.66383	0.82273
7719.83	0.71169	0.73804	0.70478	0.6685	0.63806	0.71693	0.88493
7720.17	0.72928	0.76893	0.73254	0.68806	0.66499	0.7689	0.94521
7720.52	0.74643	0.79581	0.76191	0.70615	0.68783	0.82003	1.01374
7720.88	0.76543	0.82427	0.78238	0.72542	0.71462	0.86313	1.08157
7721.23	0.78882	0.85127	0.80476	0.74995	0.74116	0.91809	1.13373
7721.57	0.81093	0.87152	0.82702	0.76939	0.76903	0.95887	1.16871
7721.92	0.8277	0.89072	0.84479	0.78656	0.79248	1.00297	1.19933
7722.28	0.84655	0.90972	0.86017	0.80339	0.81792	1.04695	1.22244
7722.63	0.86327	0.92568	0.87278	0.81938	0.84246	1.09763	1.24278
7722.97	0.88024	0.93655	0.88445	0.83216	0.86576	1.1358	1.26057
7723.32	0.8951	0.94519	0.89713	0.84523	0.88913	1.16965	1.28266
7723.68	0.90774	0.95159	0.90386	0.85818	0.91181	1.20693	1.30845
7724.03	0.92068	0.95938	0.91012	0.86606	0.92588	1.22953	1.33434
7724.37	0.93279	0.96458	0.91655	0.87867	0.94245	1.25365	1.36419
7724.72	0.94115	0.96695	0.92126	0.88767	0.95575	1.26666	1.39299
7725.08	0.94866	0.97097	0.92762	0.8913	0.97139	1.27914	1.42298
7725.43	0.95488	0.97342	0.93268	0.89673	0.98331	1.28924	1.43822
7725.77	0.96038	0.97367	0.93615	0.90328	0.99289	1.29766	1.43674
7726.13	0.96524	0.97547	0.94245	0.91143	1.00489	1.30361	1.41693
7726.48	0.97016	0.97532	0.94475	0.91795	1.01499	1.30544	1.38888
7726.83	0.97451	0.97431	0.95026	0.92582	1.02252	1.30219	1.35007
7727.17	0.97716	0.97468	0.95432	0.9322	1.03018	1.30331	1.30643
7727.53	0.97928	0.97473	0.95661	0.93764	1.04162	1.30157	1.26465
7727.88	0.98106	0.97365	0.96011	0.94459	1.04605	1.29776	1.23065
7728.22	0.98256	0.97244	0.96361	0.95099	1.05672	1.2887	1.18945
7728.58	0.98396	0.97372	0.96681	0.95791	1.05957	1.28587	1.13871
7728.93	0.98544	0.97372	0.96955	0.96522	1.06762	1.27993	1.1102
7729.28	0.98722	0.97495	0.97296	0.97423	1.07252	1.2704	1.08373
7729.62	0.98924	0.97739	0.97957	0.97827	1.07738	1.26086	1.06102
7729.98	0.99184	0.97966	0.98581	0.98488	1.07909	1.25315	1.0438
7730.33	0.99471	0.98546	0.99205	0.99098	1.08233	1.24485	1.03192
7730.67	0.99774	0.99051	0.99858	0.99757	1.08385	1.23664	1.02291
7731.03	1.00139	0.99324	1.00497	1.00563	1.08768	1.22982	1.0142
7731.38	1.00488	0.99834	1.01072	1.01385	1.08901	1.21776	1.00319
7731.72	1.00794	1.00484	1.01805	1.02348	1.09104	1.21047	0.99023
7732.08	1.01042	1.01117	1.02406	1.02815	1.08925	1.20009	0.97081
7732.43	1.01209	1.01502	1.03024	1.0318	1.08999	1.19289	0.9493
7732.78	1.01276	1.02147	1.03436	1.03711	1.09276	1.1869	0.9276
7733.12	1.01221	1.0272	1.04185	1.04019	1.09171	1.17648	0.90627
7733.48	1.0108	1.03298	1.04567	1.04873	1.09085	1.1713	0.88765
7733.83	1.00882	1.03905	1.04982	1.05341	1.08807	1.16239	0.87189
7734.17	1.00648	1.04263	1.05325	1.05907	1.08803	1.1545	0.86184
7734.53	1.00351	1.04937	1.05616	1.06279	1.09121	1.14856	0.85209
7734.88	1.00009	1.05287	1.06009	1.06569	1.0893	1.14044	0.84631
7735.22	0.99638	1.05688	1.06063	1.07417	1.08812	1.13429	0.84313
7735.58	0.99234	1.05992	1.06227	1.07829	1.08466	1.12779	0.84263
7735.93	0.9886	1.06377	1.06476	1.07957	1.08785	1.12462	0.84476
7736.27	0.98518	1.06806	1.06801	1.08403	1.08839	1.11718	0.84937
7736.63	0.98181	1.06884	1.07038	1.08742	1.088	1.11252	0.85576
7736.98	0.97896	1.07244	1.07266	1.09209	1.09113	1.10599	0.86357
7737.32	0.97647	1.07368	1.07566	1.09974	1.08816	1.10112	0.87325
7737.68	0.97405	1.07747	1.0804	1.09595	1.09227	1.09587	0.88789
7738.02	0.9719	1.07883	1.08433	1.10304	1.09003	1.09409	0.90351
7738.38	0.96974	1.07793	1.08731	1.10601	1.09195	1.08599	0.92138
7738.73	0.96772	1.07883	1.0919	1.11004	1.09526	1.0819	0.9377
7739.07	0.96572	1.07963	1.09367	1.11307	1.09097	1.07903	0.95269
7739.43	0.9637	1.07873	1.09685	1.11883	1.09482	1.0755	0.96537
7739.78	0.96191	1.07753	1.10063	1.12289	1.09805	1.06893	0.97545
7740.12	0.96042	1.07627	1.10284	1.12403	1.09659	1.06452	0.98261
7740.48	0.95895	1.07511	1.10277	1.12612	1.09351	1.05982	0.98615
7740.83	0.95754	1.07269	1.10303	1.12656	1.0984	1.0564	0.98629
7741.17	0.95615	1.06906	1.10442	1.12381	1.0943	1.05148	0.98383
7741.53	0.95476	1.06684	1.10267	1.12236	1.09609	1.04217	0.97845
7741.87	0.95357	1.06065	1.09924	1.12218	1.09138	1.03791	0.97134
7742.23	0.95245	1.05823	1.09727	1.12261	1.08986	1.03166	0.96246
7742.58	0.95151	1.05441	1.09405	1.11831	1.08718	1.02681	0.95326
7742.92	0.95072	1.04864	1.09083	1.1141	1.08297	1.01843	0.94458
7743.28	0.95007	1.04478	1.08498	1.10976	1.07898	1.01056	0.93543
7743.63	0.94966	1.04045	1.07941	1.10652	1.07574	1.00744	0.92684
7743.97	0.94954	1.0354	1.07415	1.10243	1.06905	0.99701	0.91926
7744.33	0.94971	1.03172	1.06792	1.09731	1.06374	0.99355	0.91186
7744.67	0.95014	1.02564	1.06039	1.08846	1.0608	0.98314	0.90555
7745.03	0.95087	1.02211	1.05634	1.08432	1.0562	0.979	0.89996
7745.38	0.9519	1.01807	1.04978	1.07907	1.04866	0.97015	0.89538
7745.72	0.95326	1.01399	1.04345	1.07108	1.04613	0.96614	0.89138
7746.08	0.95514	1.00924	1.03655	1.06776	1.03894	0.95688	0.8873
7746.42	0.9573	1.00459	1.03026	1.06152	1.03345	0.95033	0.88348
7746.78	0.95999	1.00079	1.02408	1.05722	1.03063	0.94434	0.87961
7747.13	0.96302	0.99645	1.01742	1.05117	1.0264	0.93897	0.87597
7747.47	0.96628	0.99332	1.01125	1.04321	1.01877	0.93183	0.87239
7747.83	0.96999	0.98905	1.00632	1.03916	1.01332	0.92818	0.86883
7748.17	0.97371	0.98507	1.00128	1.03302	1.0095	0.9203	0.86575
7748.23	0.97439	0.97788	0.9911	1.02393	1.00281	0.91322	0.86524
7749.47	0.99055	0.9765	0.98984	1.02449	0.9955	0.91216	0.85802
7750.74	1.00696	0.95957	0.9734	1.00412	0.98141	0.89469	0.85544
[truncated: 192 more rows]

## Sheet: Fig.3b
Fitted Co K-edge EXAFS spectra of various Co@Si and control samples.
[truncated: 328 more rows]

[truncated: 6 more sheets: Fig.3d, Fig.3e, Fig.4a, Fig.4b, Fig.4c, Fig. 4d]
